# Supplementary material for: Relative validity and reproducibility of a short semi-quantitative food frequency questionnaire for Chinese athletes
Source: PLoS One. 2025 Jan 9;20(1):e0317370. doi: 10.1371/journal.pone.0317370 (PMC11717214; doi:10.1371/journal.pone.0317370)
Supplement: S1 File — (XLSX) [file pone.0317370.s003.xlsx]

## Sheet: Partictipants
Serial Number	Sports Event	Sex	Age	Height (cm)	Weight (kg)	BMI	Athlete Class
1	Cycling	Male	21	177	65	20.7476	National
2	Cycling	Male	19	181	74.9	22.8625	2nd level
3	Cycling	Female	19	170	58.7	20.3114	National
4	Cycling	Male	18	190	74.7	20.6925	2nd level
5	Cycling	Female	22	168	61.8	21.8963	National
6	Cycling	Male	19	175	67.7	22.1061	National
7	Cycling	Male	19	179	63.4	19.7871	National
8	Cycling	Male	20	178	79.7	25.1547	National
9	Cycling	Male	20	191.5	91.7	25.0053	1st level
10	Cycling	Male	21	182.6	65.5	19.6444	National
11	Cycling	Male	20	180	78	24.0741	2nd level
12	Cycling	Female	24	173	65.8	21.9854	1st level
13	Cycling	Male	19	187	80.3	22.9632	2nd level
14	Cycling	Male	23	180	90.4	27.9012	National
15	Cycling	Male	24	170	65.6	22.699	National
16	Cycling	Male	25	183	77.1	23.0225	National
17	Track and field	Female	19	175	55.5	18.1224	2nd level
18	Track and field	Female	23	176	57.5	18.5628	1st level
19	Gymnastics	Female	17	163	48	18.0662	1st level
20	Gymnastics	Female	18	161	45	17.3604	1st level
21	Track and field	Male	23	180	84.8	26.1728	1st level
22	Track and field	Male	21	184	88.7	26.1992	National
23	Track and field	Male	24	192	103.3	28.0219	National
24	Track and field	Female	21	163	91.5	34.4386	1st level
25	Track and field	Male	25	170	91.3	31.5917	1st level
26	Handball	Female	16	168	56	19.8413	2nd level
27	Handball	Female	22	178	69	21.7776	National
28	Handball	Female	28	176	65	20.984	National
29	Handball	Female	17	172	62	20.9573	2nd level
30	Handball	Female	16	166	59	21.4109	National
31	Track and field	Female	23	163	53.3	20.061	National
32	Track and field	Female	17	175	61	19.9184	2nd level
33	Track and field	Female	18	172	58	19.6052	2nd level
34	Track and field	Female	16	163	54.7	20.5879	2nd level
35	Track and field	Female	16	177	63.5	20.2688	2nd level
36	Track and field	Female	21	165	56	20.5693	1st level
37	Track and field	Female	20	160	47.1	18.3984	1st level
38	Badmiton	Female	19	159.3	59.5	23.4469	National
39	Badmiton	Female	25	180	74.9	23.1173	National
40	Badmiton	Female	16	177	57.5	18.3536	1st level
41	Badmiton	Female	16	179.2	55.6	17.3141	1st level
42	Badmiton	Female	16	165.9	62.8	22.8174	1st level
43	Badmiton	Female	24	160	45.6	17.8125	National
44	Handball	Male	21	194	78.5	20.8577	National
45	Handball	Male	18	191.4	85.2	23.2571	National
46	Handball	Male	23	180.8	80.7	24.6875	National
47	Cycling	Male	24	172	75.254	25.4374	National
48	Wushu	Female	20	163.5	50	18.704	1st level
49	Wushu	Male	16	174.7	61.2	20.0524	2nd level
50	Wushu	Female	20	164.5	64.4	23.7987	National
51	Wushu	Female	21	160.5	48.9	18.9827	National
52	Wushu	Male	25	173.8	73	24.167	National
53	Wushu	Male	17	169.8	63.1	21.8854	2nd level
54	Wushu	Male	17	166	66.3	24.0601	1st level
55	Wushu	Male	15	169.7	64.1	22.2584	2nd level
56	Wushu	Female	20	161.6	58.1	22.2481	National
57	Wushu	Female	19	162.9	63.3	23.854	1st level
58	Wushu	Male	16	179	70.397	21.9709	1st level
59	Wushu	Male	22	183.6	80.7	23.9402	National
60	Wushu	Male	21	176.2	74.5	23.9963	1st level
61	Gymnastics	Female	14	161	51.3	19.7909	2nd level
62	Volleyball	Male	17	181	72	21.9774	2nd level
63	Volleyball	Male	14	183	67.8	20.2455	2nd level
64	Volleyball	Male	15	195	78	20.5128	1st level
65	Swimming	Female	14	172.1	52	17.5566	1st level
66	Swimming	Female	15	167	45.49	16.3111	2nd level
67	Swimming	Female	15	167.2	49.33	17.6457	2nd level
68	Swimming	Female	16	165.5	46.62	17.0207	National
69	Swimming	Male	14	168	48	17.0068	2nd level
70	Gymnastics	Female	19	167	54.8	19.6493	National
71	Gymnastics	Female	22	167	54.5	19.5418	National
72	Gymnastics	Female	15	164.5	42.4	15.6687	1st level
73	Boxing	Female	25	172.3	83.6	28.1602	National
74	Boxing	Male	27	169.4	53.9	18.7829	National
75	Boxing	Male	26	193.6	90.7	24.199	National
76	Boxing	Male	22	195.4	123	32.2148	1st level
77	Boxing	Female	28	178.1	64.5	20.3344	National
78	Shooting archery	Female	20	167	77.7	27.8604	National
79	Shooting archery	Female	18	175	113.8	37.1592	National
80	Shooting archery	Female	23	168	50.7	17.9634	National
81	Shooting archery	Female	15	163	53.9	20.2868	1st level
82	Shooting archery	Male	18	177	73.4	23.4288	1st level
83	Shooting archery	Female	18	167	59.9	21.478	National
84	Shooting archery	Male	22	178	56.6	17.8639	1st level
85	Shooting archery	Male	16	178	84.4	26.6381	National
86	Shooting archery	Female	16	167	67	24.0238	2nd level
87	Shooting archery	Male	16	182	73.5	22.1893	1st level
88	Shooting archery	Male	15	177	85.3	27.2272	2nd level
89	Shooting archery	Male	17	175	99.9	32.6204	1st level
90	Shooting archery	Male	19	179	82.6	25.7795	National
91	Shooting archery	Female	29	175	67.9	22.1714	National
92	Shooting archery	Female	14	167	59.9	21.478	1st level
93	Shooting archery	Female	14	178	56.6	17.8639	2nd level
94	Shooting archery	Male	15	178	84.4	26.6381	2nd level
95	Shooting archery	Female	20	165	75.3	27.6584	National
96	Shooting archery	Male	22	174	84.1	27.7778	1st level
97	Shooting archery	Female	18	166	80	29.0318	National
98	Shooting archery	Female	17	173	70	23.3887	National
99	Shooting archery	Male	25	172	70	23.6614	National
100	Shooting archery	Male	20	181	80	24.4193	National
101	Shooting archery	Male	21	178	84	26.5118	National
102	Shooting archery	Male	18	180	65	20.0617	2nd level

## Sheet: Nutrient & food（FFQ1 & FFQ2）
Serial Number	Energy （kcal）		Protein （g）		Fat （g）		Carbohydrate （g）		Dietary fiber （g）		Cholesterol （mg）		Vitamin A （μg）		Vitamin B1 （mg）		Vitamin B2 （mg）		Niacin （mg）		Vitamin C （mg）		Vitamin E （mg）		Vitamin D （μg）		Calcium （mg）		Phosphorus （mg）		Potassium （mg）		Sodium （mg）		Magnesium （mg）		Iron （mg）		Zink （mg）		Selenium （μg）		Copper （mg）		Manganese （mg）		Cereals and potatoes (g)		Vegetables (g)
	FFQ1	FFQ2	FFQ1	FFQ2	FFQ1	FFQ2	FFQ1	FFQ2	FFQ1	FFQ2	FFQ1	FFQ2	FFQ1	FFQ2	FFQ1	FFQ2	FFQ1	FFQ2	FFQ1	FFQ2	FFQ1	FFQ2	FFQ1	FFQ2	FFQ1	FFQ2	FFQ1	FFQ2	FFQ1	FFQ2	FFQ1	FFQ2	FFQ1	FFQ2	FFQ1	FFQ2	FFQ1	FFQ2	FFQ1	FFQ2	FFQ1	FFQ2	FFQ1	FFQ2	FFQ1	FFQ2	FFQ1	FFQ2	FFQ1
1	3280.22	2540.37	209.82	127.939	116.382	100.37	343.579	283.628	6.40445	8.15895	775.93	699.212	337.891	454.472	3.46965	1.7413	2.6074	1.92946	45.2808	37.4818	195.267	144.259	29.176	26.0385	31.961	45.2081	755.621	774.675	1526.62	1334.6	2294.82	2155.95	3323.41	2279.55	482.213	350.968	26.5216	20.4346	24.6527	18.0007	91.4632	82.1083	2.56532	2.37476	4.38505	2.96667	408.877	207.859	50.25
2	1873.23	2729.91	119.514	168.133	64.2629	74.5959	186.074	354.718	9.20862	26.9381	350.786	459.669	222.239	322.068	1.93847	2.20838	1.25909	1.7744	28.3764	31.3815	96.5536	177.4	19.1919	55.0451	31.0202	28.6209	459.639	903.375	829.641	1773.61	1576.52	3443.24	2383.2	2213.63	283.274	639.405	17.9846	42.4077	18.378	24.6243	53.873	102.055	1.89645	4.72553	2.98878	7.84974	154.021	459.087	161.25
3	2860.71	2353.78	173.364	122.484	115.291	68.8684	283.078	310.136	7.15796	10.4399	847.143	509.435	418.779	358.07	1.86191	1.56145	1.42088	1.32892	36.5021	21.6462	74.5588	166.944	21.3458	20.3342	40.8579	13.3089	583.338	522.389	1441.33	978.287	2193.69	1824.58	2611.94	1907.92	321.51	314.702	22.1061	15.8303	20.1115	11.8952	76.1603	53.4623	1.74105	1.71684	3.62383	3.854	411.967	383.374	59
4	1604.39	1300.38	120.618	94.5826	61.4827	44.4625	138.867	132.939	6.03292	6.1773	500.283	513.608	260.966	408.283	1.2109	1.13199	1.06705	1.05751	15.7725	15.0931	94.4378	89.8209	26.8396	13.0162	16.1658	18.2995	545.452	614.371	844.02	768.504	1230.44	1432.73	1902.57	1524.84	265.689	199.07	16.9145	11.299	11.1575	10.0871	52.0834	41.2379	1.61265	1.07489	3.09761	1.80875	129.946	81.8692	99.75
5	2362.71	2332	128.219	91.858	82.7687	63.5033	270.859	340.681	10.71	8.83032	637.731	321.218	478.699	316.553	1.86025	1.50399	1.52745	1.41387	29.207	18.7374	172.527	118.263	21.823	19.542	41.1897	11.3594	654.911	659.916	1182.57	1015.92	2165.88	1684.48	2518.42	2094.82	331.127	317.186	17.7918	13.8094	13.3229	9.82099	70.2485	54.818	2.04578	1.66178	3.36756	3.87335	227.388	442.806	150
6	3542.1	4047.32	277.295	248.225	144.081	158.436	273.541	421.07	15.9875	31.2047	1609.85	761.193	889.831	506.169	1.98477	2.38807	2.60786	2.07178	45.6413	52.7659	196.98	274.469	57.5077	58.4953	70.1161	39.2829	1511.36	1185.76	2508.33	2282.55	3885.8	4247.87	3776.79	2959.26	623.065	660.381	41.7151	46.982	32.452	38.348	172.611	100.843	4.93888	3.99512	7.51117	8.90914	299.775	620.938	254
7	3627.54	1875.91	219.722	99.6309	91.0721	51.9952	480.16	253.095	11.704	3.91048	847.59	694.958	762.191	663.714	2.83276	0.777496	3.4676	1.727	41.0528	13.6171	268.493	38.8961	23.2538	14.3571	31.0007	14.0178	1424.47	1264.57	2120.34	1450.96	3336.57	2131.87	3400.99	1878.09	624.615	320.643	22.767	14.3145	19.298	12.2904	111.145	76.4928	2.71527	1.76597	7.20252	4.35059	936.938	605.592	5.75
8	5351.97	916.665	319.905	72.4541	207.861	27.7059	545.328	93.0246	11.815	3.00212	1694.27	207.98	726.156	100.419	4.27508	1.01604	3.70005	1.0267	88.9712	17.7338	245.449	100.738	38.0265	5.16498	122.21	11.8019	827.682	153.035	2734.78	401.371	4047.4	723.743	5640.84	1008.92	673.379	149.558	42.4231	6.66831	36.0234	7.2609	185.558	22.6831	4.07988	0.529608	6.43545	1.31323	752.633	128.333	72.75
9	1987.94	1687.7	146.994	112.128	87.2569	71.0537	153.607	151.866	7.07617	6.67179	692.657	882.245	361.547	422.991	1.43298	1.11867	1.24377	1.25123	30.8964	22.2162	112.058	82.058	13.5506	12.3665	36.7939	21.7614	424.721	425.681	1132.41	1058.34	1959.54	1676.06	2326.48	1915.55	257.215	238.832	19.0871	16.2309	18.171	14.6571	74.8492	71.3308	1.89897	1.28267	2.32064	2.60044	171.278	269.825	189.5
10	1677.74	1273.76	112.725	76.1177	51.8601	29.5849	165.994	163.411	2.65555	4.19768	247.173	140.119	82.7951	87.0846	2.15552	1.90162	1.18166	0.84474	17.6451	11.1771	93.0892	100.375	9.01303	5.68182	7.26705	4.16892	243.622	153.426	543.176	337.221	941.253	707.87	1925.59	1385.44	211.747	167.845	11.1663	7.01035	10.8096	5.70331	34.1647	22.5832	1.0484	0.757929	1.73961	1.42833	190.803	165.817	57.25
11	2654.21	1840.26	138.807	105.916	89.9418	75.4901	194.259	169.958	4.15046	3.2132	510.886	390.756	97.5352	101.415	3.92463	1.35799	1.5874	0.911614	28.079	22.5091	13.167	29.574	10.2618	10.7284	7.0335	5.8736	464.607	273.902	1244.03	876.54	2219.51	1288.19	2072.44	2108.72	327.991	216.243	24.9017	16.0437	26.3566	17.0552	56.1384	35.0131	1.47575	0.89102	3.35599	2.84593	493.147	435.352	36.25
12	3183.61	741.246	162.414	31.1022	126.069	20.2381	349.815	99.8954	8.44627	4.24751	578.007	231.835	334.627	242.933	2.31073	0.654228	1.58253	0.70512	40.8258	4.93154	118.816	88.2956	18.0657	4.94881	55.9183	3.27261	436.95	397.077	1211.8	420.532	1888.08	943.256	3291.3	735.802	319.904	125.196	19.1677	4.88342	15.5492	3.82386	69.4966	20.4021	1.60965	0.688765	3.01386	1.16971	357.038	92.055	94.25
13	2172.1	1078.31	114.749	53.3838	74.3984	22.0415	253.697	157.054	10.625	5.95712	703.079	161.338	433.929	175.676	1.79664	1.16691	1.80572	0.786551	27.1751	8.99316	157.197	85.2589	18.5098	8.86878	26.8792	5.11052	651.759	311.376	1099.58	463.941	1816.55	904.28	2267.2	1074.33	333.645	178.855	18.0571	8.18122	14.403	5.35501	59.6274	27.6967	1.36686	0.890679	3.73437	2.01969	509.371	233.967	205.5
14	4306.13	2739.63	298	174.045	164.531	101.88	384.098	282.616	13.554	11.2003	1546.93	1240.57	670.734	516.072	2.22768	1.53679	2.29913	1.68995	60.4268	36.7213	61.8967	87.6949	29.2524	17.0401	84.9472	31.3506	796.654	459.851	2362.38	1465.56	3434.29	2285.31	4979.28	3307.53	493.574	339.626	38.968	25.2867	34.4493	26.0409	163.637	107.377	3.03825	1.95171	6.65163	4.61087	759.35	537.225	275.5
15	2825.58	2699.67	163.686	161.516	77.8228	102.166	293.377	258.525	11.7713	19.8076	729.583	800.214	328.042	411.473	2.7122	1.67272	1.81283	1.39453	24.9629	23.264	81.6355	82.2822	21.2317	25.8271	27.6966	32.9641	629.192	711.04	1101.21	1094.03	1771.72	1780.7	2449.38	1989.25	356.488	276.997	22.5682	23.5237	17.8665	17.8362	71.8466	69.3646	1.6458	1.54954	4.30894	3.24344	655.106	427.418	97
16	2228.93	1657	155.088	102.662	77.8707	73.7025	196.41	131.6	8.80364	3.23592	1053.68	388.887	630.413	111.897	2.98827	1.251	2.15157	0.881579	26.7307	20.7013	149.814	32.8519	14.783	8.47891	27.1919	5.8736	787.243	252.779	1382.92	811.173	2334.71	1250.43	2652.17	1968.54	345.975	176.032	18.7077	14.1013	17.243	15.3537	90.944	36.0762	1.70898	0.793561	2.72724	1.91088	219.341	241.952	263.75
17	3499.68	3400.4	68.7715	98.8163	85.7634	107.547	623.78	518.813	22.7429	18.6287	344.968	645.358	374.605	561.52	3.27152	2.2901	0.998201	1.46764	20.0728	21.3629	375.381	283.251	39.9144	55.9707	9.11386	11.4874	561.582	1146.25	1010.38	1454.84	2773.15	2812.09	2353.15	2293.11	484.05	533.066	21.5871	27.3594	13.0643	16.7588	50.844	67.5871	3.77993	3.53043	6.4852	7.12973	493.302	416.971	14.25
18	1988.95	1782.15	110.86	78.0188	93.6641	71.9234	169.897	176.817	5.52834	6.94871	1532.86	767.944	864.44	628.003	1.10239	1.75428	1.93693	1.51785	19.478	8.99861	90.7006	88.7723	21.0044	24.5658	28.1753	13.3248	1092.25	1163.48	1505.43	1239.61	2429.21	2117.46	2276.15	1970.77	273.368	318.515	18.0127	16.2077	16.4136	11.8713	102.908	66.4583	1.96556	1.90293	1.9569	2.88227	56.6696	84.0021	87.75
19	1160.62	647.481	47.3519	19.0197	35.8783	18.4906	166.634	102.573	7.17295	3.21446	174.056	93.6904	208.57	122.129	0.94371	0.516815	0.685501	0.420166	13.5659	6.16422	117.623	62.2387	10.1708	6.3806	14.7124	5.15012	363.385	212.243	604.32	283.651	1320.56	606.203	958.86	476.46	178.604	96.7018	8.97761	4.07049	6.61824	2.78526	26.6961	13.729	1.08738	0.606115	2.12518	0.983748	189.16	86.855	77
20	1238.08	1847.65	35.9367	101.339	32.3633	29.7141	206.922	310.491	10.5323	30.1372	156.282	77.4158	214.402	71.4432	0.871579	1.91173	0.559191	1.25379	12.4626	16.9632	137.249	99.1237	17.6962	44.4413	6.70793	3.39081	339.076	510.19	540.408	1180.8	1264.69	2736.48	694.148	473.26	210.95	496.745	10.5737	37.1803	8.40693	14.3288	26.4902	51.802	1.4317	3.46254	2.84436	5.49322	184.141	253.488	154
21	1634.77	2242.23	112.722	107.04	67.5546	93.0726	145.972	247.005	8.93243	11.5139	597.442	356.144	303.466	328.028	1.11072	1.40885	1.09225	1.17681	27.1787	24.5128	70.3508	84.6335	18.7084	57.7361	43.4074	20.6791	534.856	1181.36	1125.89	1326.93	1804.01	1891.75	1568.9	2455.45	256.816	433.631	19.3786	29.1965	18.3037	20.8761	88.2712	52.4234	2.58216	2.41194	2.91194	6.15859	191.825	143.267	111
22	3543.46	4087.2	215.548	280.44	158.727	192.656	286.714	306.951	16.3419	10.9045	970.173	1414.94	647.806	904.999	1.40918	2.87958	2.1448	3.07226	77.2343	81.1553	78.8373	135.594	28.9579	31.4934	137.099	127.361	986.859	1471.03	2326.18	2918.7	3987.71	4582.47	5311.34	4347.14	473.894	583.493	40.2275	41.7484	31.0073	42.0729	128.809	175.726	3.14449	4.3483	4.98527	5.42305	360.008	422.184	128.5
23	1819.07	918.998	123.481	63.251	76.3589	39.1609	167.077	81.691	10.7511	5.84687	1015.67	357.102	495.827	170.235	0.936452	0.559313	1.32984	0.621128	29.753	14.3334	141.698	56.4716	21.3447	15.5835	51.3471	18.5712	515.417	308.828	1313.17	663.278	2245.48	1137.93	2019.74	842.86	291.583	184.136	20.7192	12.2273	17.461	11.0616	107.35	48.0033	2.82173	1.67797	3.40384	2.14183	198.452	86.635	150.5
24	3536.66	2578.46	177.482	103.903	141.23	88.8015	400.218	353.844	16.3787	20.4835	1681.69	601.898	678.702	482.635	1.88474	1.32647	1.89405	1.29817	36.0769	31.1659	91.6944	255.528	46.0101	34.8539	40.5307	23.0778	876.736	657.435	1828.81	1239.7	2604.16	2781.81	3447.65	1517.1	447.982	392.115	34.5552	23.5919	29.7475	19.7289	142.535	61.5143	3.42246	2.77959	6.0138	4.89349	542.292	240.706	200
25	2169.93	1726.18	118.951	97.1586	87.9654	72.225	224.977	169.267	8.66682	5.88867	1212.08	1103.5	755.495	631.031	1.43609	1.2289	2.10556	1.63895	28.587	18.7761	117.397	97.441	17.7349	21.13	29.8585	26.7915	1077.29	851.073	1539.76	1211.02	2544.6	1838.53	2391.69	2028.41	330.426	268.289	19.6444	15.7329	20.957	12.3728	88.9371	78.1922	1.81115	1.4978	3.25661	2.52783	346.738	151.256	123.5
26	3486.54	2193.01	199.213	123.188	143.726	76.4851	362.566	259.031	16.8635	10.4774	791.615	502.934	786.862	474.198	2.33229	1.75627	2.20521	1.72037	49.7314	35.498	204.44	192.672	30.2272	15.7372	56.8593	38.16	1352.91	712.807	2119.39	1224.74	3784.12	2334.74	3083.01	2186.88	506.777	357.64	31.3858	18.626	26.9067	16.6176	82.987	52.3566	2.31752	1.55415	5.61852	4.00801	527.993	434.266	466.5
27	2243.38	1787.56	160.495	97.962	92.7853	59.1292	200.585	221.521	13.6624	10.6631	910.157	371.932	651.491	343.295	1.54418	1.16221	1.84655	1.31645	38.9129	20.6026	188.059	110.57	23.1183	28.4123	49.3461	21.6397	911.715	820.831	1704.42	1199.61	3153.48	2072.79	2263.6	1520.57	407.892	357.93	25.071	21.1985	24.1699	12.6873	100.559	51.4494	2.7873	1.9329	4.27626	4.39344	277.831	384.592	279
28	2188.68	1558.66	133.043	64.4724	92.32	53.5857	201.702	200.001	8.09558	6.41782	639.547	525.327	334.185	268.577	1.89539	1.38425	1.23676	0.833323	23.3152	10.4581	114.519	80.6494	21.7295	20.4901	9.52184	11.0837	530.916	413.439	1015.39	665.581	1799.69	1095.17	2014.95	1859.33	286.236	218.601	19.4124	13.1195	17.9365	7.51642	51.0767	41.2487	1.53041	1.11409	2.79194	2.73193	160.123	222.949	187.5
29	1306.27	1907.06	61.5285	118.896	41.1465	70.889	174.731	200.998	6.43621	5.92092	370.07	600.112	270.339	248.861	0.918537	1.20634	0.917149	1.06493	11.4033	21.4811	91.4221	76.1007	15.4391	13.303	5.57412	14.395	477.455	345.162	678.744	926.414	1160.54	1499.78	1148.75	1762.19	208.202	227.361	10.8674	14.7902	7.84354	13.8126	34.1055	51.4566	1.06064	1.19926	2.46647	2.77325	231.759	350.943	57.25
30	2643.36	2241.23	179.865	136.593	112.474	95.406	233.276	211.386	11.0251	7.30847	763.384	575.643	304.433	303.348	1.95854	1.84974	1.67334	1.59944	43.2557	31.4838	130.427	114.527	26.3919	27.3506	23.4889	32.007	609.833	740.453	1527.91	1226.58	2510.5	1781.01	2292.47	2373.83	399.525	340.155	28.2383	22.2029	30.8574	17.7323	67.0442	56.6192	1.97898	1.57347	5.02718	3.77765	494.348	321.538	132.75
31	2620.39	2906	125.28	147.224	90.1387	97.4263	340.728	374.493	22.1317	22.4469	638.774	762.965	561.677	607.773	1.47122	1.49251	1.61894	1.75047	34.1629	37.8022	308.833	271.132	29.8591	39.7819	39.239	46.4793	819.388	979.534	1466.16	1812.68	3174.36	3523.23	2046.65	2310.43	430.126	525.235	24.7912	31.5039	18.1487	22.985	72.4863	104.265	2.77906	3.7952	5.44232	6.88878	369.702	494.272	225
32	2534.21	1430.79	141.228	69.3528	102.982	48.0052	270.284	186.616	14.3908	10.0903	1466.27	379.379	901.203	416.387	1.3532	0.70931	2.18466	0.941602	43.0923	19.5789	140.727	121.004	27.0543	12.9389	48.0899	21.4535	1088.68	569.55	1823.05	886.091	3122.07	1714.5	3061.19	1589.24	429.353	251.529	29.0725	14.5288	30.3788	12.159	105.964	43.1436	2.14902	1.27259	5.39116	3.36207	530.295	367.626	408
33	1430.05	1369.12	52.7744	55.4358	44.7499	51.756	207.852	174.891	7.98687	7.01485	327.138	714.34	288.338	483.391	1.64944	0.66861	0.732274	1.03557	13.4604	12.3673	87.1521	97.4389	10.8787	16.1024	15.9241	18.6758	420.748	626.66	646.944	853.548	1241.65	1513.33	1325.14	1725.54	194.857	200.171	10.422	11.1537	8.28203	8.25652	33.8297	52.6823	0.99329	1.28649	2.13702	2.1727	226.893	142.193	101.75
34	1864.08	1485.22	80.3559	51.3142	54.0576	40.531	269.698	231.219	11.3394	6.11501	387.738	265.981	280.492	215.864	1.64643	1.60006	1.03987	0.650597	23.5288	12.3521	114.62	66.7847	20.7956	11.4034	23.6546	11.5779	557.266	373.792	958.634	666.496	1712.21	1174.21	1695.55	1183.72	303.029	200.363	18.0374	10.2157	17.2612	7.59606	63.5545	35.6771	2.17898	1.10742	4.21058	2.55015	368.947	299.517	138.5
35	2851.99	1654.34	97.0966	75.2657	90.8249	61.0884	415.336	204.981	9.612	6.48739	924.64	785.716	663.376	386.739	3.14369	0.856295	1.59579	1.01531	19.181	15.5312	107.159	53.7524	24.0703	14.6392	13.7196	13.5845	1046.45	479.694	1371.26	894.581	2286.47	1355.49	2197.42	1564.2	361.09	208.682	18.4612	13.4079	15.3008	12.1333	69.0487	55.8977	1.79071	1.16787	3.6994	2.78158	421.397	370.766	47
36	4586.27	2812.47	241.804	156.016	168.742	104.457	541.486	324.597	28.8121	18.1365	1588.96	1092.61	956.419	615.583	1.9704	1.53803	2.64189	1.75001	42.7926	44.2149	335.638	203.731	87.3017	28.562	50.1793	69.6535	2014.79	731.351	2963.04	1720.2	4768.79	3092.99	4445.24	2756.67	840.353	440.146	54.3707	29.2089	33.5319	25.5325	157.759	126.409	5.16349	3.59653	12.8433	5.723	823.214	532.701	175
37	1105.9	960.172	43.4917	36.9763	26.9827	24.4094	174.666	151.853	10.3789	5.73204	216.196	116.19	246.752	129.366	1.26615	0.375434	1.21825	0.448094	17.6086	11.2182	185.158	43.6972	12.7258	10.7203	11.8036	10.918	362.216	295.768	647.602	511.223	1293.91	839.565	1016.89	822.085	254.133	161.689	9.73599	9.14905	7.24409	7.35771	32.8116	24.2612	1.07262	0.874785	2.77705	2.83502	263.676	356.02	161
38	2544.35	2426.85	125.29	107.365	97.9132	91.3995	285.549	287.415	10.8964	8.49431	683.464	905.467	620.588	681.282	2.34059	2.02082	2.01428	1.96358	27.9077	23.5008	133.724	111.036	25.1897	28.4377	29.779	26.298	1244.64	1226.19	1467.95	1474.76	2522.06	2372.47	2153.9	2412.03	378.304	370.527	21.992	20.7644	19.8261	16.264	78.5251	76.8342	2.37509	1.90377	3.1523	3.63869	230.231	275.972	132.25
39	875.933	671.029	34.1782	26.6284	22.3825	21.7812	137.983	92.9166	7.06207	3.73377	173.223	131.137	233.15	119.034	0.366743	0.364059	0.449764	0.310769	7.73515	6.23791	61.4624	30.9677	10.2748	8.1312	4.83603	6.80103	327.128	203.535	459.507	338.243	912.509	616.764	844.918	712.002	167.279	102.034	9.63141	6.16181	6.61671	4.46223	26.3741	20.5657	0.887386	0.722031	2.48816	1.3204	284.814	118.693	231
40	2474.82	1157.86	90.0527	56.5639	83.5199	37.697	340.734	149.539	11.0244	4.95235	582.995	289.935	472.053	213.943	1.80947	0.886651	1.33913	0.909747	23.1227	13.2528	140.773	80.3655	24.6052	7.49703	24.0102	10.7541	728.135	325.724	1168.8	535.837	2178.05	906.153	2095.47	1099.03	322.664	159.566	17.4398	7.62375	11.8326	6.04602	57.4187	27.857	1.82564	0.621612	3.37686	1.5751	305.522	225.912	89.5
41	1958.78	1002.54	50.5863	40.6001	54.7892	31.8835	315.832	140.288	4.71547	5.06943	366.706	120.464	245.584	115.431	1.93259	0.85881	0.957043	0.46905	15.5539	10.5948	65.5224	78.8476	18.1986	5.49496	5.595	9.5	437.078	178.737	706.917	414.78	1066.85	841.647	1456.28	941.966	251.315	129.479	11.8691	6.84475	8.73561	5.18741	30.8748	20.0169	0.997729	0.694343	3.03839	1.64101	434.598	179.037	6.75
42	4240.66	1716.16	218.646	79.0462	167.085	61.2821	463.421	215.47	11.0852	8.5562	1131.14	427.574	877.505	462.684	4.58558	1.39647	4.56818	1.65997	54.7647	16.125	320.67	174.99	21.5783	10.3348	11.9093	4.80156	1804.23	904.655	2355.07	1010.86	4006.09	2014.65	3604.18	1350.26	625.083	254.542	29.0138	10.9333	31.1494	10.4197	89.7258	40.6104	1.94534	1.27184	3.66723	1.91594	478.079	158.412	46.5
43	1531.1	835.194	79.472	37.5495	46.7335	17.1859	204.853	131.938	11.4987	4.03363	484.086	67.716	414.175	37.5273	0.792744	0.42263	0.992325	0.272573	16.337	7.18819	165.751	15.048	21.502	8.66999	16.2708	3.12111	656.203	144.081	987.623	371.131	1947.03	552.436	1393.11	681.061	306.33	140.46	17.0433	7.99903	12.9423	5.74288	52.6675	15.2017	2.03282	0.660251	4.28212	2.57048	396.983	395.79	172
44	6446.91	4787.74	264.193	245.522	269.333	187.194	727.436	530.225	11.7842	6.98167	2429.39	1762.14	999.555	640.277	6.7715	6.3251	4.0252	3.16137	62.7829	57.7235	357.615	220.575	28.4406	21.5407	74.2165	67.5533	917.311	465.391	2405.4	1859.51	3942.18	2666.12	7806.01	6480.84	649.268	527.897	36.1353	29.1652	32.0669	25.9776	176.497	135.691	3.52012	2.28789	4.85016	3.74727	523.344	499.738	13.5
45	2188.71	2271.65	91.449	147.027	66.299	106.734	293.2	180.732	4.95103	6.26484	466.454	1562.45	607.041	632.336	2.43527	1.41911	2.73653	1.71507	27.5961	27.0652	207.411	76.5776	15.9635	19.8084	17.3476	31.4793	1267.67	616.659	1309.98	1449.22	2253.28	2080.34	2308.64	2801.74	422.34	283.247	15.3985	21.7546	12.2434	19.9784	48.6914	102.727	1.31798	1.7391	3.31904	2.98264	434.473	316.789	79.25
46	3428.21	1777.72	213.96	113.716	140.986	60.4926	330.601	194.605	12.3651	10.4767	2294.84	501.362	1038.88	349.798	2.30936	1.11309	2.75831	1.18731	48.4082	24.5524	116.695	131.039	33.0415	25.5111	76.6208	34.3133	1009.91	655.728	2339.31	1166.89	3385.87	2008.62	4218.76	1776.91	486.1	335.045	34.664	20.344	29.1999	16.3222	185.701	80.1932	3.29797	2.6582	5.64997	4.23409	507.202	299.002	259.75
47	2093.31	2718.77	155.931	178.333	65.246	77.5052	210.394	315.92	7.56301	10.9736	856.277	951.344	439.521	638.432	2.36371	2.50119	2.46064	2.89413	35.7022	36.0156	248.256	294.314	14.0809	21.4009	27.2509	34.2275	468.139	978.145	1053.13	1523.9	1916.14	2753.48	2396.15	2884.33	369.433	494.332	16.6094	21.8642	15.7787	18.81	68.6332	105.958	1.50228	2.93926	3.17252	4.62882	318.736	446.619	189.5
48	1612.62	1570.04	66.0826	69.1912	45.9166	49.9867	239.842	216.456	12.6086	10.8729	457.702	499.628	510.105	421.98	0.907896	0.869023	1.16071	1.06821	12.3286	14.5589	162.544	117.61	19.7711	16.9275	6.69463	10.1741	830.358	666.205	1048.19	995.501	2117.5	1844.34	1327.22	1214.39	310.707	270.164	14.7816	14.0767	10.3096	11.5476	47.0424	51.0394	1.706	1.5677	3.835	3.40531	354.867	336.154	168
49	3946.1	4326.18	220.247	268.584	164.727	186.441	403.785	400.641	13.9005	13.8569	1014.82	2462.35	507.774	1114.19	2.49535	2.84265	2.40538	3.44491	65.5969	70.9659	99.2557	154.224	33.052	33.4664	84.4931	87.9625	878.093	1079.92	2218.72	2830.34	3061.12	4071.63	3800.05	5229.08	509.555	618.047	34.4545	42.4543	30.6743	39.7414	116.244	181.26	2.26098	2.78072	6.1477	7.22122	742.238	916.611	134.5
50	882.928	760.282	38.6183	41.8011	25.9302	31.2196	127.825	79.6045	6.2765	3.67423	245.375	236.574	198.124	184.228	0.746275	0.479155	0.611659	0.512637	9.26975	12.2613	84.1485	45.2761	10.6481	6.62044	9.25718	16.0624	276.087	257.785	511.125	483.153	1142.12	863.674	740.737	716.261	160.251	110.472	8.74242	6.94679	4.90677	6.39333	26.8314	24.8956	0.977855	0.653718	1.78115	1.18681	135.632	96.4133	78.75
51	1555.46	1436.57	88.1485	73.6749	66.6347	53.8723	156.376	168.379	6.81555	6.28681	1415.8	855.695	725.491	491.849	0.797131	0.709115	1.56474	1.15053	15.5684	12.4053	80.2103	63.89	20.4098	18.2423	22.289	17.1681	769.24	675.558	1218.17	1031.01	1980.32	1624.61	1920.95	1381.11	252.801	228.749	16.9182	13.6614	15.0833	11.4754	103.569	79.0977	2.09358	1.96514	2.4125	2.45205	116.822	165.989	187.5
52	1123.3	969.445	73.5659	60.1496	48.4349	38.9353	98.8145	95.8012	3.53729	4.01304	408.743	625.171	399.057	359.572	0.79536	0.622916	1.10876	0.910548	17.3013	12.4062	55.2707	60.8293	6.68447	9.96854	23.9931	20.7164	654.743	409.953	912.514	705.064	1473.29	1135.12	1184.52	1168.83	186.111	157.109	9.35294	9.13585	8.65617	7.08259	41.9406	51.2654	0.778839	1.03664	1.48258	1.54685	146.569	119.707	87.5
53	4295.36	1586.71	261.552	92.9232	117.59	65.833	598.55	160.013	65.965	7.95433	842.411	844.017	1064.23	440.25	3.63937	0.922459	3.47877	1.16653	77.1474	24.9155	728.78	84.6748	67.6728	16.8258	48.9526	34.3616	1525.54	465.75	3131.64	1068.98	9030.04	1776.11	2798.72	1773.31	1090.09	250.412	71.4361	16.9042	56.5808	14.887	147.801	69.7479	7.94297	1.53368	12.283	2.94797	525.03	297.093	1400
54	1312.39	1205.13	66.6758	52.6903	47.4996	42.5444	152.351	152.403	6.6364	4.22732	362.036	392.77	339.781	379.165	1.24252	0.662042	1.34042	1.10173	21.7527	13.9465	151.823	72.1936	9.67053	9.79928	19.8062	19.664	484.573	656.268	787.44	808.113	1526.85	1326.07	1368.03	1252.13	245.046	188.138	11.7485	8.91071	9.55885	6.35537	36.2237	38.9834	0.965768	0.865779	2.24709	1.86885	211.9	208.413	177.25
55	3486.52	3722.17	162.544	170.344	117.524	123.475	453.345	490.192	18.6057	18.3314	845.905	1229.55	594.791	666.445	2.15478	2.42926	2.27392	2.38848	45.1682	40.0471	238.401	249.651	41.7326	32.2128	53.1219	35.713	904.091	766.37	1828.54	1737.1	3105.08	3028.77	4174.94	3619.4	578.883	542.971	31.5014	28.2256	25.4648	21.9214	119.616	96.4476	4.03032	2.57695	6.96935	6.75475	650.125	926.406	261.25
56	811.484	519.217	55.2376	35.5636	37.3225	22.8772	65.0241	44.7411	3.08237	3.42914	947.254	249.655	453.611	158.434	0.540498	0.347259	0.978713	0.430431	8.25119	11.0745	59.7208	40.7717	9.23039	6.08242	15.3071	15.9512	373.407	186.582	637.429	392.813	965.759	672.989	1254.11	549.973	125.362	89.2071	7.78087	5.61278	6.41156	5.80176	57.3775	22.2563	0.843043	0.517409	0.899206	1.00117	37.9062	49.9188	73.5
57	3507.76	1635.87	161.014	91.0929	129.446	70.5366	432.302	161.625	14.9097	6.58619	745.231	449.856	389.55	196.313	1.26628	0.757633	1.42329	0.741177	39.0014	22.5257	86.5312	60.7584	32.8676	13.5114	33.496	21.2115	686.535	245.306	1663.21	817.913	2569.63	1317.01	2460.47	1275.04	381.901	171.439	26.8056	13.3817	23.461	12.5907	95.4611	46.0543	2.50202	1.12576	5.36121	2.03621	537.851	175.28	125
58	3153.2	2565.23	147.513	108.043	98.3701	83.5552	415.425	346.41	8.59277	11.3927	689.114	485.209	596.282	494.571	3.34533	2.66759	3.13034	2.26609	47.2717	38.4007	223.374	257.836	19.9825	19.6297	50.0513	36.8664	1177.91	825.444	1837.18	1345.43	2901.12	2594.08	3173.46	2181.55	534.386	429.706	23.6315	19.3889	21.2329	14.5292	111.879	57.3523	2.84618	1.83375	4.91415	3.93592	586.96	400.582	69.75
59	1453.86	1676.63	62.7104	69.2254	33.1423	42.2004	225.964	260.141	10.508	12.518	219.983	265.04	247.023	198.262	2.09341	1.12381	2.11963	1.18393	25.4859	18.9373	291.09	162.484	13.4252	18.178	12.8268	10.7766	470.721	373.122	779.108	864.347	1736.19	1636.8	1255.12	1670.17	358.124	300.235	12.6783	14.5605	9.51797	10.5056	51.1028	54.0393	1.96126	1.87275	2.85679	4.08009	213.893	369.258	125
60	3157.53	883.731	148.549	44.4906	122.581	26.0847	356.374	115.442	7.96741	5.47518	565.748	194.878	339.248	146.822	2.89561	1.00649	2.5528	0.947145	52.0945	15.6382	251.623	103.571	15.231	8.04572	58.6987	11.0468	407.533	265.159	1304.95	497.154	2260.57	961.952	6005.75	973.156	399.139	179.216	20.9629	8.89887	18.1906	9.24526	75.2067	35.8076	1.9285	1.15298	2.91222	1.81595	366.446	140.171	88.5
61	1230.08	1329.62	71.4041	86.1142	49.4586	57.9359	133.134	122.607	12.4929	10.9669	271.804	612.776	408.986	406.263	0.658687	0.912918	1.13268	1.21809	19.6336	35.4798	134.772	118.789	32.4441	15.5204	8.07928	38.7497	1056.95	532.285	1047.74	1008.09	2004.89	1956.04	944.099	1377.43	308.97	239.929	19.8262	17.9152	19.2577	24.1785	34.1674	62.6732	1.787	1.89614	4.06548	2.66036	39.8646	80.6833	276.5
62	1401.44	5161.32	63.7464	256.826	42.8915	177.544	195.557	650.136	11.9311	30.1434	339.54	1389.03	449.365	920.327	1.432	4.87217	1.25343	3.5228	16.9712	65.9588	233.59	369.123	13.4695	46.4052	13.1381	48.3472	517.262	1270.88	705.541	2890.33	1792.93	4872.96	1319.24	4628.35	266.017	852.037	11.5329	44.2148	7.49919	36.9339	36.9585	143.843	1.36206	3.50288	2.32474	10.201	121.912	1161.67	375
63	2337.5	974.022	157.591	48.8177	95.1971	33.6549	216.462	121.68	8.80933	4.16935	628.095	203.319	433.263	248.437	1.54438	0.53059	1.80818	0.692495	39.4917	9.91687	129.175	59.1956	24.803	9.11091	50.2039	8.03954	826.816	509.997	1559.26	603.43	2522.93	1147.66	2235.18	731.022	408.939	146.991	24.0569	7.68944	22.917	7.48453	96.2511	28.0995	3.07079	1.0338	4.28855	1.45504	323.527	109.146	111.25
64	2003.83	1353.01	99.4933	80.8849	74.7042	53.5099	234.787	137.444	5.61327	3.16682	409.421	354.081	191.2	191.43	1.58538	1.041	1.08085	0.960307	24.3897	16.8988	100.244	64.4068	18.1231	8.92569	11.8136	3.61048	314.306	385.501	799.325	731.547	1312.55	1180.42	1341.36	1143.82	239.098	190.065	13.9579	11.316	13.1597	11.8398	35.7447	28.4184	1.16909	0.766157	2.40707	2.07231	246.579	278.284	43.25
65	695.978	884.25	31.2931	38.3233	19.831	25.739	98.3851	127.639	3.74474	5.68044	180.454	154.327	109.584	109.277	1.10509	0.469741	0.558354	0.388017	7.66472	7.93697	84.7989	66.1681	4.53519	7.67697	1.7965	1.8899	150.728	174.527	303.438	401.671	670.616	776.818	656.919	616.499	114.811	118.809	5.39726	6.67612	4.31131	5.64726	15.6179	21.427	0.526612	0.736285	1.06318	1.79605	86.1437	179.631	30.5
66	1512.56	1581.17	66.4561	54.6722	56.4684	53.1751	187.483	224.613	5.13662	5.90147	343.171	333.603	241.161	194.187	1.08584	0.645494	0.809867	0.56766	16.4785	12.9372	74.06	57.23	13.3146	17.0421	9.57171	8.375	416.988	304.819	717.973	600.003	1337.72	979.027	1146.9	962.357	188.302	167.63	11.3919	9.8942	10.2778	7.47535	29.7713	29.9399	1.04209	1.04098	1.91401	2.28096	188.4	251.25	25.25
67	866.093	1308.78	35.5994	45.0579	30.3275	41.8042	114.879	193.554	4.83131	8.08696	314.476	351.653	228.024	247.996	0.762164	0.511941	0.73176	0.566373	11.9363	11.4561	99.1768	106.041	8.78329	15.1386	11.2023	11.1163	271.019	277.336	432.283	563.71	905.599	1167.34	775.457	943.684	136.559	172.993	6.78909	9.43978	5.82445	6.21102	24.3887	32.8901	0.755763	1.18871	1.24269	2.31282	73.7	210.91	94.75
68	1154.75	1028.23	55.035	47.1967	43.0557	31.0494	139.457	143.584	4.88291	5.31422	355.267	308.178	240.644	239.191	0.837372	0.527097	0.83181	0.643707	16.5393	10.2019	92.0823	58.3703	10.202	7.512	19.7192	12.11	295.186	349.276	609.554	611.064	1122.13	1089.79	1037.42	977.626	166.803	156.475	8.95325	8.16989	6.83981	6.20893	33.3164	34.0375	0.892359	0.862164	1.6804	2.15524	154.866	300.625	87.5
69	2017.95	2355.89	110.219	150.715	90.3448	111.216	196.915	193.318	9.15913	7.41604	408.986	745.229	575.985	458.826	1.14615	1.33199	1.52628	1.51642	35.0401	37.8558	134.913	105.594	28.9957	32.7934	71.653	59.0334	1156.38	906.088	1556.45	1617.62	2570.91	2449.63	2004.53	2280.73	377.48	364.419	18.9751	24.7475	13.0259	18.9328	68.1948	82.666	2.35336	2.33402	3.7818	3.9987	148.762	217.095	37.75
70	1083.98	1405.61	47.7552	57.8548	39.4079	46.4687	138.859	190.732	6.8343	7.51948	170.876	571.311	173.287	342.118	0.577656	1.372	0.544674	1.3157	15.2183	17.2789	42.7266	121.093	12.7253	16.6023	17.3322	20.0362	318.883	485.69	566.497	777.502	994.058	1295.12	1653.78	1491.8	169.074	244.673	11.3481	11.8265	9.96719	8.95058	30.9231	53.7142	1.03972	1.37165	2.17257	2.4206	192.442	203.889	138.25
71	546.682	1065.51	23.6164	55.9139	17.187	42.6766	73.8456	116.538	1.24296	3.63767	89.3834	341.629	72.7391	258.976	1.09007	0.992006	0.345101	0.691436	8.76136	14.3641	18.9443	43.9762	2.16581	7.87265	9.8165	20.7057	121.651	402.26	237.925	657.75	383.244	1136.3	525.183	1123.57	77.0058	145.588	4.21668	9.22829	4.41801	8.0092	10.8341	33.6044	0.249991	0.824794	0.649318	1.40702	92.585	132.563	37.5
72	1798.55	2942.83	104.728	176.382	62.7875	100.05	211.007	342.929	11.3763	14.6317	481.683	1025.44	444.092	718.448	0.965013	1.69341	1.19573	2.1264	22.1088	44.8871	122.159	191.89	23.4817	24.9116	31.5539	52.9525	762.063	993.649	1227.65	1834.85	2174.54	3169.74	1543.1	3130.56	319.023	487.757	17.6127	28.6481	12.1231	26.9521	62.0902	98.133	1.95081	2.66276	3.75767	6.38948	298.958	815.189	117.75
73	1426.79	1861.86	50.9716	87.9146	47.0326	67.2856	201.604	229.434	6.21499	7.46599	328.146	385.339	282.978	298.15	1.3293	1.47621	0.710128	0.964079	13.1144	19.857	91.9532	62.9603	14.3238	14.8509	11.2348	12.6697	445.385	540.782	660.971	990.91	1277.97	1656.41	979.508	1336.19	190.374	246.516	10.1864	14.5406	8.06643	13.2331	30.902	45.6228	1.15083	1.21984	2.04217	2.78586	152.516	304.137	62.75
74	1084.2	2354.68	41.8912	89.6291	26.9213	52.9069	170.157	388.257	7.10901	19.2035	270.271	552.717	240.443	450.423	2.07476	3.62312	0.794697	1.45345	12.7685	20.9864	147.393	348.106	7.69034	21.1772	12.0961	15.9198	285.977	633.26	494.085	1120.15	1193.64	2942.41	984.055	1755.17	197.202	430.73	8.96646	19.7183	6.5549	15.6191	28.2167	69.6341	1.06887	3.25501	1.85189	4.89739	125.812	353.275	116.5
75	2321.63	3811.23	97.6156	186.008	66.7585	135.678	274.307	476.732	10.9937	23.2881	393.261	1002.57	261.649	670.146	1.53564	1.80608	1.0197	2.11097	22.4817	52.6672	81.2677	204.069	22.2977	54.6388	23.7505	58.2605	505.104	1215.78	1026.89	2246.92	1845.87	3878.97	2340.35	3287.66	318.541	637.409	18.9512	40.2944	17.0942	37.8251	66.0298	147.229	2.31873	5.04655	4.22095	8.46817	420.191	609.947	129
76	1538.32	1312.32	79.3371	61.351	54.5455	43.6528	184.153	168.926	4.46611	5.8196	424.022	734.775	337.596	472.875	1.4686	1.44454	1.16529	1.26123	18.0676	14.0334	69.5806	109.217	10.8697	11.3133	13.45	11.45	606.152	500.458	917.996	792.362	1468.38	1328.14	1434.99	1534.63	240.132	232.519	13.063	11.652	11.2791	8.95572	42.1761	51.0297	0.963866	0.946859	2.70091	2.35889	334.637	289.959	125
77	1350.27	789.373	64.5243	33.1438	52.1873	23.2871	157.086	111.295	4.14125	2.92016	309.112	211.926	279.147	212.622	1.48287	1.26666	0.930822	0.71954	20.2918	9.32409	92.1958	64.6427	10.106	5.39005	30.0796	11.4529	456.382	351.816	745.969	462.53	1334.33	821.827	1176	760.708	186.6	139.803	10.0478	5.49637	8.23745	4.4816	37.0893	24.3105	1.12234	0.651262	1.43132	1.06645	97.0425	105.802	31.25
78	2343.12	1267.11	145.864	70.5373	87.4641	45.5093	251.27	142.453	12.8916	8.49755	679.704	349.836	444.971	320.454	0.846305	1.12839	1.40684	0.914199	33.819	19.9453	56.3972	89.7775	18.7012	13.1047	52.5733	26.1291	798.556	576.82	1462.01	862.168	2248.85	1649.94	2286.75	1178.68	310.805	227.341	23.683	14.332	25.1235	14.5941	127.132	51.7759	3.48785	1.70816	3.91071	2.53814	184.524	194.718	725
79	629.872	1575.49	34.1966	115.741	24.2741	79.777	71.7938	103.439	4.9344	5.31646	57.3818	609.073	62.2986	324.461	0.387099	0.882697	0.290005	1.05107	8.2409	35.8837	29.2572	78.3315	14.9177	10.359	5.84131	56.9817	277.62	333.917	383.711	1080.82	566.958	1771.16	466.752	1816.32	132.133	206.875	8.56958	16.7152	6.90019	15.5294	13.63	62.0434	0.639063	1.34232	2.10549	2.1374	45.475	189.101	101.75
80	675.221	3688.2	17.8177	163.172	14.0579	121.059	121.925	493.783	4.69894	22.4182	64.6001	524.178	100.92	424.404	0.402736	1.64362	0.291832	1.49762	5.36884	37.9891	64.5653	146.601	6.6939	25.2536	1.98052	50.0241	170.055	871.294	293.762	1621.75	678.83	2838.17	444.08	3587.19	114.021	408.827	5.0505	27.6869	3.82585	25.9574	13.4438	112.219	0.707936	3.56432	1.72829	5.67139	395.193	716.205	219.75
81	979.19	891.551	62.6086	30.3923	36.8963	25.4123	103.497	136.45	7.031	4.54942	369.113	217.366	333.555	175.811	0.574934	0.454989	0.827029	0.444079	14.3545	6.56213	112.114	53.6905	11.8409	9.27165	21.1256	4.46767	524.314	281.294	749.646	429.184	1479.56	791.497	1000.18	903.95	191.545	135.551	11.0429	7.23681	9.53168	5.27719	45.32	22.5038	1.50984	0.78831	2.18153	2.00763	210.562	241.268	36
82	1001.52	4676.12	46.8645	331.227	29.237	180.012	143.446	442.288	8.05858	20.9379	256.233	2039.98	197.969	1151.08	0.626078	2.43039	0.534882	3.38431	10.5472	73.4119	91.3825	155.679	18.6878	56.6278	12.0443	116.949	364.767	1909.13	603.183	3572.91	1174.34	5264.02	794.489	4654.42	206.174	838.85	12.1749	58.2819	8.53708	58.2539	41.5573	304.072	1.66525	8.69863	2.99574	10.4215	96.7208	955.296	212.5
83	1376.59	684.96	63.405	31.1231	44.8149	23.9262	182.683	86.1553	4.20716	3.92487	319.393	138.26	173.751	115.694	0.6097	0.483465	0.622456	0.362244	16.0283	5.53602	23.0145	21.626	11.8495	5.8476	19.4217	6.03521	321.635	248.733	727.351	330.916	1044.85	604.032	1314.09	534.674	187.009	84.3758	11.6915	5.67445	8.92771	4.39521	36.0142	16.063	0.886642	0.481804	3.00465	0.964318	178.613	129.375	12.5
84	719.085	1526.47	26.6923	76.3374	13.6896	51.1888	130.591	193.746	15.0742	6.73077	96.8927	285.741	323.637	206.719	0.46224	0.875386	0.539406	0.725937	9.11161	14.9385	244.23	54.4145	10.5859	27.6753	5.4494	13.07	309.398	601.688	436.688	893.008	1512.41	1199.79	484.002	1303.9	189.791	279.674	7.95118	17.326	5.25694	11.3542	17.2247	39.5054	1.26058	1.39479	2.5179	4.54398	467.887	431.221	1.75
85	917.051	2468.59	40.8931	140.318	28.7311	98.1	125.146	262.242	4.68286	12.1841	223.026	616.024	218.993	405.326	0.611091	1.64731	0.629105	1.18846	6.59433	33.4874	54.5961	124.589	12.8447	36.7146	7.38152	38.9329	472.177	716.397	565.224	1436.57	910.898	2214.2	875.624	2356.17	164.898	407.527	8.55139	27.9079	5.12947	19.097	28.4004	69.0962	0.889067	1.93608	2.10901	5.76004	308.229	453.81	55.5
86	1990	2399.82	102.623	62.5182	68.5906	75.8425	250.791	372.653	15.9284	9.93552	352.266	451.637	290.447	325.175	1.12485	0.691804	0.895374	0.72867	22.9148	16.4979	128.967	76.5437	33.9664	30.9168	10.3747	5.90166	655.414	474.065	1120.06	847.885	1874.36	1381.66	2259.04	1259.7	350.416	270.008	23.7268	15.3267	19.4479	10.151	51.4533	43.6819	1.7941	1.62621	5.76534	3.86761	128.137	409.386	336
87	1078.21	2979.88	69.9834	173.14	53.8261	119.67	80.0803	307.007	3.01946	12.0005	780.657	1074.39	369.489	655.612	0.822464	2.24466	0.938055	2.06474	18.5943	35.5663	54.0859	167.482	7.75064	33.1296	31	32.0285	276.937	1019.31	731.858	1771.56	1074.06	2835.05	1516.45	3277.42	141.4	464.861	10.3924	29.2163	8.59934	23.3395	51.782	95.9704	0.685594	2.3433	1.19591	5.39607	192.043	443.913	37.5
88	978.339	2566.32	67.4372	103.174	39.6049	65.5978	90.0828	399.907	4.89349	14.9998	419.644	216.476	221.913	162.092	0.516215	0.980425	0.600121	0.847011	11.0623	20.6087	30.6526	44.9599	7.14825	25.4338	17.6345	17.2858	271.772	500.417	523.172	1263.68	778.248	1854.14	989.73	2004.55	105.815	366.406	7.84811	21.4337	6.56176	12.9666	36.5692	72.0278	0.637877	2.02317	1.13091	6.38932	424.775	796.952	409.25
89	466.222	1200.53	29.6225	60.7738	21.9948	45.193	38.2547	141.897	2.4689	6.30278	118.81	705.306	207.593	543.484	0.342442	1.09672	0.46635	1.17582	4.56028	14.2204	39.5909	92.0285	2.29324	13.8865	1	26.1033	381.65	693.086	362.615	910.221	769.703	1539.04	434.174	1576.91	77.3878	222.312	4.34049	12.1236	4.11715	7.32555	9.67461	55.8992	0.268168	1.01619	0.465138	2.27541	132.947	164.984	112.5
90	680.878	2613.89	19.3352	157.118	12.5924	118.913	124.099	234.236	2.96011	11.5831	35.4711	811.16	70.8781	393.536	0.223362	1.62969	0.250854	1.41095	4.06592	32.3654	17.2297	40.443	5.60454	15.9275	0.1624	33.1038	207.969	624.287	321.615	1286.03	476.451	1911.26	522.799	2074.98	108.159	248.92	5.05074	21.2682	3.44922	21.1364	11.4886	69.3334	0.423231	1.23223	2.10661	2.34363	138.072	367.067	57.5
91	719.646	3076.28	30.8437	163.221	21.2465	112.824	103.886	357.603	4.28108	18.8745	63.3586	617.018	76.2877	481.933	0.331308	1.52576	0.273435	1.59914	6.71656	31.7144	29.4419	114.069	10.9937	27.0824	2.583	20.0414	222.39	1002.04	377.718	1619.63	603.909	2756.58	539.365	2283.73	132.52	401.629	7.77952	28.0423	5.34187	26.014	12.9404	87.1633	0.571931	2.40458	2.21644	5.38326	12.5	576.767	125
92	787.564	878.901	24.4435	28.7835	14.5352	21.6439	143.222	144.664	5.5757	4.36421	91.4345	80.8379	144.603	145.514	0.344253	0.358827	0.348014	0.417005	7.05322	5.17627	53.5793	40.2787	6.75943	7.40376	3.47251	1.91466	223.77	355.813	386.512	459.543	788.243	789.259	662.62	683.079	146.701	129.001	7.24637	6.03597	5.41894	4.10762	17.8552	18.5193	0.690087	0.654407	2.53478	2.05808	342.837	265.697	12.5
93	1116.59	1437.2	48.7355	52.9911	39.3306	38.4034	141.162	225.029	3.62079	8.13771	180.393	165.115	93.195	213.144	0.393365	0.640862	0.329762	0.660985	7.08265	11.301	15.13	70.1747	21.9725	20.8659	5.56895	6.38542	342.751	587.474	515.785	804.128	582.939	1344.96	1134.96	1079.93	181.441	256.319	11.1419	13.621	6.06143	9.51204	20.0128	32.3112	0.814022	1.3293	3.21061	4.19646	365.369	452.189	127.25
94	987.369	2331.47	45.4379	130.95	35.836	99.3667	124.553	232.779	5.70385	6.16036	320.538	608.818	184.113	372.313	0.552788	1.02609	0.492854	1.20591	13.4835	38.9127	66.5744	42.3418	9.89633	16.9903	17.2391	55.4443	185.172	535.508	515.868	1334.9	957.646	1904.94	844.305	2174.68	132.209	274.254	8.42932	19.8541	7.11827	17.6327	34.0834	66.8278	0.976721	1.41829	1.68725	3.38412	205.892	487.923	46.75
95	810.107	2870.5	36.8869	159.013	24.1628	124.464	112.203	284.957	5.23637	10.8107	323.28	836.204	230.45	503.265	0.484405	1.86175	0.563701	1.55362	8.4782	44.1626	72.8971	147.591	8.6776	25.6205	10.6874	60.3336	308.229	673.791	512.058	1616.22	1002.52	2740.48	741.484	2309.44	144.372	347.8	7.94124	23.866	6.74206	21.0603	37.7314	90.7616	1.20262	2.52289	1.77241	3.4469	132.9	209.531	75.5
96	910.973	1396.8	32.3546	93.3023	20.961	65.0515	150.32	112.796	3.65444	5.86446	83.9067	267.009	80.7529	289.802	0.386124	0.909863	0.325305	0.822513	10.022	11.6856	25.0874	53.2258	6.87245	39.2536	8.35486	3.8053	174.6	973.26	430.589	1037.89	689.246	1382.34	775.226	1265.71	146.344	319.254	7.86014	21.7622	6.4735	12.2724	18.5677	31.1453	0.68897	1.1914	2.66512	4.54007	112.235	159.055	51.75
97	2618.99	2745.25	125.04	96.9441	95.3166	77.7371	324.108	420.492	14.9571	13.9781	700.457	451.708	631.965	399.025	2.05443	3.04668	1.50107	1.12184	26.4135	23.9223	172.149	137.507	26.853	32.6913	17.4677	22.6022	940.19	780.141	1473.53	1254.75	2842.67	2138.26	2203.11	1878.62	412.928	405.44	24.3187	22.0191	19.8596	15.5591	74.2633	65.5661	2.1748	2.25219	4.6213	5.32091	373.516	435.616	398.75
98	2807.5	5245.65	120.085	253.863	101.411	232.886	347.387	537.371	9.08417	8.8429	590.666	1482.1	491.642	969.8	2.17697	4.0246	1.41451	2.7248	25.6533	56.4699	145.324	76.0137	23.7577	62.986	31.0048	65.5065	822.77	1938.58	1229.47	2787.2	2248.67	4009.83	2442.9	4448.58	309.225	599.762	16.8825	41.8113	13.2657	34.6511	62.3184	134.526	2.03186	3.64627	2.9067	5.03827	161.373	156.706	28.25
99	1774.87	2357.97	103.67	137.443	71.5642	94.1018	174.638	242.067	5.41548	6.51726	912.178	1051.5	514.575	544.389	1.46541	1.75555	1.6171	1.71865	23.0105	26.3842	86.212	57.9186	15.9262	22.1315	29.459	30.7767	726.874	929.142	1193.91	1530.94	1863.37	2197.6	2037.23	2427.93	282.108	341.323	17.5337	22.7362	15.1261	21.1526	83.2582	103.474	1.78343	2.42499	2.60878	3.81107	244.818	401.756	136
100	3209.91	2492.46	216.771	153.282	126.4	91.0622	312.426	274.676	17.2947	21.6373	1269.91	685.06	757.926	612.256	1.87511	1.76156	2.26147	1.83867	60.5259	39.9022	202.726	190.841	34.8599	23.6395	106.895	57.2025	1056.51	1038.63	2318.87	1642.75	3975.3	3203.41	3328.52	1920	549.426	437.024	38.4951	26.8854	37.7757	29.2265	202.277	115.634	6.18287	3.82214	5.52763	4.54788	366.488	405.848	300
101	2066.01	1835.4	108.04	94.2038	80.2213	74.801	229.91	198.547	5.75251	5.578	591.599	425.064	361.794	334.132	1.30363	0.976129	1.39631	0.984273	23.8403	18.2792	88.8585	57.5344	17.6147	13.5049	13.8002	20.4397	624.378	594.762	1093.36	972.358	1760.68	1520.3	1707.26	2770.04	273.106	208.153	15.9589	13.5117	14.5774	10.777	52.0591	44.2375	1.3031	1.04258	2.828	2.31272	302.002	261.967	82.25
102	3107.35	2947.26	223.661	190.786	131.805	130.58	260.915	257.923	8.72962	8.54036	963.406	928.967	447.871	519.635	2.13784	1.5663	1.72822	1.85246	51.223	47.6969	45.2963	65.6155	18.0426	26.6958	62.1331	60.706	639.572	909.096	1756.01	1847.69	2582.48	2661.87	3171.98	2985.25	354.365	394.633	27.0529	29.2038	29.1588	26.2771	96.9676	95.7955	1.92324	2.03772	3.94498	4.74143	498.493	526.55	114.5
[truncated: 15 more columns]

## Sheet: Nutrient & food (FFQ1 & 3DW)
Serial Number	Energy （kcal）		Protein （g）		Fat （g）		Carbohydrate （g）		Dietary fiber （g）		Cholesterol （mg）		Vitamin A （μg）		Vitamin B1 （mg）		Vitamin B2 （mg）		Niacin （mg）		Vitamin C （mg）		Vitamin E （mg）		Vitamin D （μg）		Calcium （mg）		Phosphorus （mg）		Potassium （mg）		Sodium （mg）		Magnesium （mg）		Iron （mg）		Zink （mg）		Selenium （μg）		Copper （mg）		Manganese （mg）		Cereals and potatoes (g)		Vegetables (g)
	FFQ1	3DW	FFQ1	3DW	FFQ1	3DW	FFQ1	3DW	FFQ1	3DW	FFQ1	3DW	FFQ1	3DW	FFQ1	3DW	FFQ1	3DW	FFQ1	3DW	FFQ1	3DW	FFQ1	3DW	FFQ1	3DW	FFQ1	3DW	FFQ1	3DW	FFQ1	3DW	FFQ1	3DW	FFQ1	3DW	FFQ1	3DW	FFQ1	3DW	FFQ1	3DW	FFQ1	3DW	FFQ1	3DW	FFQ1	3DW	FFQ1
1	3280.22	1607	209.82	63.2	116.382	72	343.579	176.4	6.40445	8.3	775.93	378	396.182	183	3.46965	0.4	2.6074	0.57	45.2808	10.55	195.267	14.7	29.176	17.3	31.961	8.8	755.621	307	1526.62	633.4	2294.82	1147.8	3323.41	3012.4	482.213	175	26.5216	11.9	24.6527	8.23	91.4632	41.81	2.56532	1.29	4.38505	2.38	408.877	270.2	50.25
2	2860.71	1481	173.364	58.1	115.291	62.2	283.078	172.2	7.15796	5.4	847.143	639	388.424	360	1.86191	0.61	1.42088	0.83	36.5021	9.75	74.5588	27.7	21.3458	15.79	40.8579	8.4	583.338	462	1441.33	669.9	2193.69	1042.6	2611.94	1338.2	321.51	151	22.1061	11.1	20.1115	7.11	76.1603	37.04	1.74105	0.74	3.62383	1.81	411.967	300.2	59
3	1604.39	1202	120.618	47.9	61.4827	48.5	138.867	143.5	6.03292	3.9	500.283	385	334.625	187	1.2109	0.55	1.06705	0.5	15.7725	14.61	94.4378	18.3	26.8396	10.09	16.1658	6.1	545.452	162	844.02	577.4	1230.44	787.8	1902.57	1836.4	265.689	143	16.9145	11.8	11.1575	7.52	52.0834	25.83	1.61265	0.66	3.09761	3.03	129.946	435.2	99.75
4	2362.71	1107	128.219	47.6	82.7687	35.4	270.859	149.4	10.71	5.4	637.731	189	397.626	152	1.86025	1.13	1.52745	0.48	29.207	8.17	172.527	47.3	21.823	7.81	41.1897	2.7	654.911	338	1182.57	581.4	2165.88	1045.3	2518.42	1437	331.127	170	17.7918	6.7	13.3229	3.64	70.2485	29.41	2.04578	0.54	3.36756	1.2	227.388	207.2	150
5	3627.54	2509	219.722	113.8	91.0721	117.9	480.16	248.7	11.704	9.9	847.59	686	712.953	456	2.83276	1.2	3.4676	0.8	41.0528	27.55	268.493	63.1	23.2538	28.38	31.0007	11.9	1424.47	481	2120.34	1188.8	3336.57	1700.2	3400.99	6534.5	624.615	314	22.767	26.6	19.298	15.16	111.145	50.82	2.71527	1.38	7.20252	3.47	936.938	409.1	5.75
6	5351.97	2918	319.905	164.4	207.861	120.6	545.328	293.8	11.815	6.6	1694.27	1228	413.287	520	4.27508	1.45	3.70005	1.74	88.9712	39.18	245.449	34	38.0265	25.07	122.21	23.7	827.682	816	2734.78	1967	4047.4	3278.6	5640.84	9191.2	673.379	472	42.4231	32.8	36.0234	27.89	185.558	112.77	4.07988	1.9	6.43545	5.08	752.633	617	72.75
7	1987.94	1380	146.994	70.1	87.2569	67.2	153.607	124.3	7.07617	3.4	692.657	782	392.269	466	1.43298	0.59	1.24377	1.06	30.8964	16.86	112.058	45.9	13.5506	15.22	36.7939	2.5	424.721	542	1132.41	848	1959.54	1302.1	2326.48	3489.5	257.215	170	19.0871	10.7	18.171	8.88	74.8492	33.21	1.89897	0.54	2.32064	1.45	171.278	333.3	189.5
8	1677.74	2512	112.725	79.1	51.8601	110.4	165.994	301	2.65555	6.9	247.173	221	84.9398	86	2.15552	0.62	1.18166	0.49	17.6451	16.37	93.0892	37.6	9.01303	25.58	7.26705	0.5	243.622	295	543.176	915.8	941.253	1513.6	1925.59	2749.3	211.747	231	11.1663	16	10.8096	9.78	34.1647	31.42	1.0484	1.25	1.73961	3.21	190.803	546	57.25
9	2654.21	1990	138.807	106.4	89.9418	107.4	194.259	150.1	4.15046	7	510.886	657	99.4753	292	3.92463	0.76	1.5874	0.93	28.079	32.45	13.167	64.7	10.2618	21.57	7.0335	3.4	464.607	209	1244.03	1115.2	2219.51	1928.2	2072.44	3809.1	327.991	228	24.9017	21.4	26.3566	14.86	56.1384	52.58	1.47575	0.94	3.35599	3.32	493.147	381.8	36.25
10	3183.61	1642	162.414	76.5	126.069	87.3	349.815	138.1	8.44627	3.9	578.007	575	288.78	254	2.31073	0.55	1.58253	0.73	40.8258	14.64	118.816	25.4	18.0657	18.26	55.9183	4.8	436.95	619	1211.8	928	1888.08	1483.2	3291.3	2530.9	319.904	214	19.1677	15.4	15.5492	10.69	69.4966	67.92	1.60965	1.03	3.01386	2.31	357.038	229.7	94.25
11	2399.68	1460	122.943	33	78.3867	36.1	302.529	251.1	10.1655	2.9	507.989	279	395.673	121	1.41333	0.29	1.32628	0.41	31.5086	5.1	112.812	9.8	20.8262	3.82	36.086	1.2	604.593	194	1174.69	353.9	2025.89	772.3	2420.27	1193.8	330.176	80	20.0439	8.1	18.1493	4.62	75.9386	14.52	2.27479	0.34	4.02862	0.92	407.302	375.4	225
12	2172.1	1325	114.749	78.6	74.3984	56.2	253.697	126.4	10.625	4.4	703.079	540	304.803	259	1.79664	0.65	1.80572	0.6	27.1751	19.39	157.197	24	18.5098	19.4	26.8792	3.5	651.759	343	1099.58	743.8	1816.55	1185	2267.2	2792	333.645	193	18.0571	15.7	14.403	9.01	59.6274	43.02	1.36686	0.82	3.73437	2.67	509.371	339.2	205.5
13	4306.13	3752	298	176.8	164.531	184.9	384.098	345	13.554	13.8	1546.93	1914	593.403	1083	2.22768	1.65	2.29913	1.77	60.4268	27.07	61.8967	207	29.2524	49.17	84.9472	4.8	796.654	1290	2362.38	1895.6	3434.29	3374.4	4979.28	8202.5	493.574	556	38.968	36.8	34.4493	19.39	163.637	126.11	3.03825	2.65	6.65163	5.32	759.35	717.1	275.5
14	608.38	730	29.4899	50.5	19.7926	26.2	78.22	73.1	3.14417	4.8	230.999	332	184.235	235	0.420663	0.55	0.462382	0.53	5.02158	7.93	44.4782	48.6	7.22112	10.34	7.17178	1	337.542	418	416.667	676.1	763.229	1454.2	543.154	1461.3	103.803	161	5.744	8.3	5.35134	5.51	31.235	22.99	1.06222	0.66	1.11502	1.56	60.6725	102	14.5
15	734.739	732	34.7082	25.1	25.3075	20	88.0032	112.9	4.63638	6.4	160.532	225	131.387	206	0.638226	0.23	0.427144	0.3	12.6489	3.89	50.0607	30.6	6.57375	8.37	15.9777	0.5	184.13	238	386.014	385.2	788.206	927.9	613.785	1237.4	110.16	130	7.36699	6	7.23259	3.13	21.2793	16.06	0.739545	0.94	1.30684	1.58	110.164	121.3	80.25
16	1401.09	1400	43.8125	43.1	42.718	56.4	212.963	180.1	7.82318	4.5	219.921	226	281.198	240	0.952611	3.49	0.762003	1.92	11.6555	9.4	125.504	101.7	16.5891	5.42	9.80566	0.6	513.905	248	658.167	497.5	1361.77	1057.9	887.994	1541.8	204.377	136	9.63154	9.3	6.09389	6.15	28.1969	19.81	1.27941	0.42	2.3334	1.39	140.711	183.3	46.5
17	1160.62	653	47.3519	27.1	35.8783	29.5	166.634	69.8	7.17295	5.3	174.056	159	165.349	197	0.94371	0.36	0.685501	0.38	13.5659	6.46	117.623	97	10.1708	5.47	14.7124	0.3	363.385	229	604.32	435.3	1320.56	1001.8	958.86	883.4	178.604	106	8.97761	5.4	6.61824	3.07	26.6961	17.71	1.08738	0.41	2.12518	1.24	189.16	119.1	77
18	1634.77	3233	112.722	190.4	67.5546	157.7	145.972	263.1	8.93243	8.7	597.442	1468	315.747	880	1.11072	1.52	1.09225	1.9	27.1787	42.35	70.3508	128.1	18.7084	23.6	43.4074	4.3	534.856	965	1125.89	2091.8	1804.01	3788.6	1568.9	4812.5	256.816	443	19.3786	36.8	18.3037	25.18	88.2712	151.64	2.58216	2.6	2.91194	5.66	191.825	480.6	111
19	3543.46	1846	215.548	84.9	158.727	69.5	286.714	220.5	16.3419	4.8	970.173	525	776.402	316	1.40918	0.84	2.1448	1.24	77.2343	18.77	78.8373	33.2	28.9579	10.15	137.099	2.4	986.859	519	2326.18	960.1	3987.71	1892.1	5311.34	4191.9	473.894	251	40.2275	18.4	31.0073	11.94	128.809	46.89	3.14449	0.99	4.98527	3.01	360.008	408.4	128.5
20	1819.07	2363	123.481	130	76.3589	92	167.077	253.9	10.7511	11.1	1015.67	929	333.031	739	0.936452	1.15	1.32984	1.08	29.753	21.74	141.698	341.4	21.3447	22.79	51.3471	4	515.417	789	1313.17	1265.8	2245.48	3492.6	2019.74	5219.5	291.583	397	20.7192	25.2	17.461	49.7	107.35	111.61	2.82173	6.79	3.40384	2.93	198.452	325.6	150.5
21	2169.93	2650	118.951	115.6	87.9654	120.2	224.977	276.8	8.66682	7.4	1212.08	1532	693.263	735	1.43609	1.35	2.10556	1.96	28.587	18.21	117.397	28.9	17.7349	28.49	29.8585	3.9	1077.29	837	1539.76	1512.6	2544.6	2338.8	2391.69	6420	330.426	374	19.6444	24	20.957	16.61	88.9371	73.66	1.81115	1.35	3.25661	4.6	346.738	334	123.5
22	3486.54	1694	199.213	70.6	143.726	80.9	362.566	171	16.8635	5.7	791.615	430	630.53	346	2.33229	0.81	2.20521	1.05	49.7314	13.01	204.44	89	30.2272	20.45	56.8593	1.2	1352.91	692	2119.39	1040.9	3784.12	1747.4	3083.01	2333.8	506.777	226	31.3858	13.3	26.9067	9.37	82.987	42.27	2.31752	0.82	5.61852	1.84	527.993	211.5	466.5
23	2243.38	1921	160.495	101.8	92.7853	87.6	200.585	181.6	13.6624	6.5	910.157	1126	497.393	738	1.54418	1.13	1.84655	1.28	38.9129	20.64	188.059	151.3	23.1183	22.47	49.3461	2.2	911.715	848	1704.42	1214.4	3153.48	2018.2	2263.6	3622.3	407.892	291	25.071	36.9	24.1699	14.18	100.559	90.04	2.7873	1.92	4.27626	4.11	277.831	271.8	279
24	2188.68	1821	133.043	84.5	92.32	80.1	201.702	190.7	8.09558	9.9	639.547	551	301.381	290	1.89539	0.93	1.23676	1.1	23.3152	15.82	114.519	103.5	21.7295	25.81	9.52184	1.7	530.916	669	1015.39	1064.5	1799.69	2028.4	2014.95	2614	286.236	290	19.4124	19	17.9365	12.05	51.0767	54.81	1.53041	1.64	2.79194	3.5	160.123	284.2	187.5
25	1306.27	1872	61.5285	76.5	41.1465	69.3	174.731	235.5	6.43621	11.2	370.07	520	259.6	369	0.918537	1.28	0.917149	1.06	11.4033	17.83	91.4221	104.3	15.4391	15.16	5.57412	1.3	477.455	442	678.744	1073.1	1160.54	1743.9	1148.75	2667.4	208.202	259	10.8674	17.4	7.84354	11.67	34.1055	46.03	1.06064	1.11	2.46647	4.22	231.759	450.7	57.25
26	2643.36	2218	179.865	81.6	112.474	107.7	233.276	230.6	11.0251	7.1	763.384	583	303.891	314	1.95854	1.19	1.67334	1.14	43.2557	16.71	130.427	77.3	26.3919	22.36	23.4889	1.4	609.833	481	1527.91	1099.7	2510.5	1733.8	2292.47	2634.8	399.525	273	28.2383	17.2	30.8574	12.71	67.0442	51.33	1.97898	1.07	5.02718	3.31	494.348	348.8	132.75
27	1147.49	2228	60.8689	76	48.1657	89.1	121.866	280.6	5.27145	11.7	313.815	322	232.623	375	0.537171	1.13	0.64104	0.84	18.3764	19.21	81.2017	138.9	10.2344	20.27	30.5102	0.7	309.82	489	664.318	1068	1252.89	2063.1	1074.93	1804.2	142.872	327	9.52132	20.3	8.10594	12.32	41.3131	49.46	1.27971	2.23	1.45487	3.99	81.9862	465.9	66.5
28	2346.76	2582	140.434	79.3	101.224	77.1	227.318	393	12.383	12	811.487	281	584.078	228	1.18804	1.04	1.4885	0.75	39.6195	22.26	168.066	151.1	20.9127	24.24	58.7939	0.6	668.062	317	1457.92	1099.5	2666.79	1733.9	2319.11	1908.5	349.185	325	23.5687	22.5	18.8337	12.43	81.3334	63.3	2.1771	3.16	3.84156	5.96	349.242	809.2	293.75
29	2620.39	1966	125.28	94.4	90.1387	98	340.728	176.6	22.1317	12.7	638.774	503	584.725	709	1.47122	1.25	1.61894	1.53	34.1629	19.3	308.833	160.1	29.8591	23.75	39.239	15.3	819.388	1005	1466.16	1262.6	3174.36	2295.4	2046.65	4977.5	430.126	480	24.7912	24.7	18.1487	13.21	72.4863	47.45	2.77906	1.47	5.44232	3.95	369.702	292.9	225
30	2534.21	1856	141.228	75.7	102.982	85.8	270.284	195.5	14.3908	7.7	1466.27	765	658.795	478	1.3532	1.15	2.18466	1.19	43.0923	16.25	140.727	51.7	27.0543	16.01	48.0899	15.4	1088.68	607	1823.05	1028.9	3122.07	1716.6	3061.19	2091.5	429.353	236	29.0725	19.7	30.3788	11.81	105.964	45.28	2.14902	0.88	5.39116	3.72	530.295	425.2	408
31	1430.05	1664	52.7744	58.6	44.7499	71.7	207.852	196.5	7.98687	4.1	327.138	343	385.865	273	1.64944	0.48	0.732274	0.92	13.4604	9.61	87.1521	16	10.8787	8.48	15.9241	0.7	420.748	471	646.944	721.4	1241.65	1269.6	1325.14	3056.4	194.857	200	10.422	12.5	8.28203	6.91	33.8297	34.95	0.99329	0.65	2.13702	2.86	226.893	434.8	101.75
32	1864.08	1700	80.3559	78.9	54.0576	70.1	269.698	177.4	11.3394	4.5	387.738	489	248.178	262	1.64643	0.92	1.03987	0.9	23.5288	12.16	114.62	23.2	20.7956	20.62	23.6546	16.5	557.266	622	958.634	902.3	1712.21	1293.6	1695.55	2307.7	303.029	272	18.0374	19.9	17.2612	9.36	63.5545	36.81	2.17898	1.02	4.21058	3.8	368.947	310.5	138.5
33	2851.99	2996	97.0966	89.8	90.8249	127.2	415.336	373.1	9.612	9.8	924.64	804	525.058	570	3.14369	1.32	1.59579	1.75	19.181	16.24	107.159	89.1	24.0703	19	13.7196	1.8	1046.45	1070	1371.26	1266.5	2286.47	2371.5	2197.42	4067.1	361.09	341	18.4612	17.9	15.3008	10.85	69.0487	47.34	1.79071	1.25	3.6994	3.77	421.397	440.5	47
34	4586.27	2140	241.804	107.6	168.742	102.8	541.486	197.1	28.8121	13.2	1588.96	1074	786.001	615	1.9704	0.98	2.64189	1.39	42.7926	16.29	335.638	104.2	87.3017	37.67	50.1793	1.9	2014.79	833	2963.04	1300.3	4768.79	2270.3	4445.24	6685	840.353	472	54.3707	41.6	33.5319	13.77	157.759	104.13	5.16349	2.57	12.8433	4.93	823.214	433.4	175
35	2544.35	1327	125.29	52.2	97.9132	56.2	285.549	153.4	10.8964	4.1	683.464	236	650.935	101	2.34059	0.59	2.01428	0.45	27.9077	7.38	133.724	3.3	25.1897	11.69	29.779	0.9	1244.64	400	1467.95	470.9	2522.06	723.3	2153.9	1125.4	378.304	104	21.992	5.2	19.8261	5.41	78.5251	33.97	2.37509	0.51	3.1523	2.56	230.231	264.7	132.25
36	875.933	1462	34.1782	55.4	22.3825	43.2	137.983	213.2	7.06207	8.9	173.223	104	176.092	139	0.366743	0.34	0.449764	0.37	7.73515	14.83	61.4624	85.6	10.2748	14.27	4.83603	0.7	327.128	274	459.507	645	912.509	1205.4	844.918	2231.3	167.279	154	9.63141	12.1	6.61671	6.35	26.3741	16.57	0.887386	1.17	2.48816	2.62	284.814	331.2	231
37	2517.78	2019	157.903	88.7	105.521	64.1	240.427	273	12.1626	8.9	828.212	420	712.294	299	1.80401	1.2	2.00771	1.19	32.6507	9.89	164.56	108.4	19.2398	18.56	29.9747	2.5	1179.44	838	1720.66	959.4	3134.77	1963.3	2353.5	3497.4	391.92	257	23.4047	14.3	22.0698	7.78	81.3493	38.52	2.08431	0.93	3.63611	1.87	275.183	345.2	270.5
38	2474.82	3501	90.0527	125.1	83.5199	155.2	340.734	401.4	11.0244	18.6	582.995	651	342.998	629	1.80947	1.65	1.33913	1.55	23.1227	25.29	140.773	97.8	24.6052	14.65	24.0102	2	728.135	667	1168.8	1521.7	2178.05	2757.1	2095.47	2390.7	322.664	382	17.4398	22.2	11.8326	16.17	57.4187	78.41	1.82564	1.57	3.37686	3.55	305.522	389.1	89.5
39	1958.78	2705	50.5863	86.9	54.7892	124.8	315.832	309.2	4.71547	6.5	366.706	476	180.507	305	1.93259	1.12	0.957043	0.74	15.5539	14.1	65.5224	67.3	18.1986	16.73	5.595	3.9	437.078	422	706.917	880	1066.85	1328	1456.28	2709.4	251.315	194	11.8691	12.9	8.73561	8.53	30.8748	49.12	0.997729	0.79	3.03839	1.94	434.598	311.6	6.75
40	4240.66	3119	218.646	121.9	167.085	124.3	463.421	380.4	11.0852	10.9	1131.14	889	670.095	584	4.58558	1.45	4.56818	2.08	54.7647	17.3	320.67	77.7	21.5783	18.18	11.9093	3.5	1804.23	1448	2355.07	1662	4006.09	2929	3604.18	5617.3	625.083	383	29.0138	21.1	31.1494	15.12	89.7258	61.93	1.94534	1.37	3.66723	3.55	478.079	633.3	46.5
41	4820.13	3399	284.904	172.3	198.695	142.1	486.523	357.8	23.275	16.5	1408.56	1287	989.004	1044	2.94163	1.42	3.3691	2.02	84.8232	37.98	415.374	223.8	41.8232	36.26	118.823	3.9	1339.24	1234	2894.59	2157.2	5303.81	3274.1	4583	5347.3	721.259	560	44.813	40.2	38.5503	27.87	158.032	170.24	4.83461	5.32	7.64831	6.78	654.45	763.5	274.5
42	1531.1	2246	79.472	107	46.7335	74.7	204.853	286.8	11.4987	16.6	484.086	822	225.851	596	0.792744	1.15	0.992325	1.12	16.337	23.54	165.751	202.4	21.502	21.95	16.2708	3	656.203	745	987.623	1390.7	1947.03	2345.4	1393.11	3552.8	306.33	415	17.0433	30.3	12.9423	17.97	52.6675	89.9	2.03282	4.42	4.28212	5.88	396.983	721.3	172
43	6446.91	5556	264.193	105.7	269.333	99.5	727.436	1059.7	11.7842	13.1	2429.39	861	819.916	575	6.7715	1.32	4.0252	1.54	62.7829	21.12	357.615	237	28.4406	30.02	74.2165	14.1	917.311	794	2405.4	1394.5	3942.18	2071	7806.01	3583.2	649.268	362	36.1353	27	32.0669	13.8	176.497	57.49	3.52012	1.36	4.85016	6.86	523.344	654	13.5
44	3428.21	3693	213.96	176.7	140.986	141.9	330.601	428.9	12.3651	21.2	2294.84	1416	694.339	790	2.30936	1.32	2.75831	1.59	48.4082	35.26	116.695	90.5	33.0415	43.88	76.6208	5	1009.91	969	2339.31	1818.7	3385.87	3111	4218.76	5678	486.1	461	34.664	35.7	29.1999	20.49	185.701	98.8	3.29797	3.37	5.64997	5.53	507.202	716.2	259.75
45	8520.07	4962	379.761	184.3	332.153	180.5	1008.42	650.9	20.3768	20.2	2997.44	1729	1499.22	1100	4.37237	2.12	4.53469	2.42	90.1922	37.08	206.122	125.6	100.606	27.7	109.712	6.9	2232.63	1140	4088.54	2219.7	5983.39	3557.5	7463.78	6132.7	1057.93	497	69.9493	34	63.2801	20.36	324.587	138.51	9.60768	2.5	10.8545	6.61	863.058	694.8	211
46	2093.31	2718	155.931	137.2	65.246	80.7	210.394	360.9	7.56301	11.5	856.277	1954	538.977	938	2.36371	1.44	2.46064	1.94	35.7022	21.91	248.256	131.5	14.0809	26.19	27.2509	11.4	468.139	1062	1053.13	1496	1916.14	2591	2396.15	6303.4	369.433	501	16.6094	23.2	15.7787	13.95	68.6332	115.22	1.50228	1.8	3.17252	3.65	318.736	631.8	189.5
47	1673.12	2334	71.6022	93.9	52.2712	85.3	230.559	298.6	4.89855	9.9	305.536	411	194.446	177	1.83803	1.44	0.810893	1.64	22.944	29.82	47.485	160.3	11.0283	16.15	29.2894	2.4	307.25	343	776.088	1260	1176.26	1959	1887.53	2317.3	226.405	315	13.0735	23.5	11.1757	16.85	39.6516	40	1.05257	1.42	2.92452	4.04	426.695	582.9	55
48	3395.85	2208	194.317	105.8	143.61	80.9	333.074	264.7	7.69519	11.6	1077.89	806	513.328	547	2.59916	1.2	2.36153	1.11	63.6168	29.49	129.51	170.5	20.6571	19.14	94.8673	3.9	602.541	357	1908.77	1244	2715.33	2196	3975.25	3053.6	440.556	299	29.1544	25	25.2326	17.8	113.842	46.68	2.22267	1.48	4.60857	4.86	645.479	683.9	111
49	1612.62	1524	66.0826	61.2	45.9166	64.3	239.842	175.1	12.6086	9.6	457.702	386	466.043	339	0.907896	0.73	1.16071	0.98	12.3286	10.78	162.544	67.8	19.7711	14.33	6.69463	2.3	830.358	629	1048.19	819	2117.5	1678	1327.22	1805.8	310.707	201	14.7816	10.7	10.3096	8.08	47.0424	41.91	1.706	1.12	3.835	1.69	354.867	215.4	168
50	3507.76	1881	161.014	91.1	129.446	91.4	432.302	173.9	14.9097	8.4	745.231	999	292.932	438	1.26628	0.95	1.42329	0.98	39.0014	17.44	86.5312	51.6	32.8676	24.37	33.496	2.2	686.535	382	1663.21	908	2569.63	1803	2460.47	4717.6	381.901	212	26.8056	15.7	23.461	9.2	95.4611	84.73	2.50202	2.02	5.36121	2.28	537.851	147.9	125
51	2378.85	3508.67	126.029	193.133	68.0827	145.363	259.454	370.287	16.6761	22.0733	507.373		380.77	1469.9	1.84892	2.78667	1.50635	1.83667	24.2786	37.6	147.058	164.45	31.4903	51.8067	33.2445		770.135	909.56	1373.74		2612.43	3845.1	2576.75	3652.62	438.455	558.9	26.1815	35.51	17.1879	21.4833	86.8687		3.10236		5.39101		355.575	411.88	217.25
52	1668.31	1727	103.117	113.09	72.9263	52.35	151.408	209.57	6.23069	16.71	510.808		377.169	1096.81	1.25536	0.71	1.03767	1.46	26.2653	27.86	61.3537	93.8	17.3484	14.01	41.127		605.575	805.41	1123.34		1696.18	2647.71	1636.57	1649.81	250.043	426.62	16.5608	25.38	13.5904	21.2	62.4665		1.52671		2.6069		211.875	460.22	125
53	1574.59	2468	62.3842	122.647	47.317	123.757	224.079	221.793	5.46979	11.34	452.581		294.103	788.64	1.38653	1.29667	1.25572	1.58667	18.3524	30.11	77.8578	62.6133	10.537	33.9767	11.755		434.155	757.76	864.633		1298.64	2332.84	1508.12	1528.89	262.938	411.473	11.3083	26.6767	9.61828	15.8267	42.6436		0.799034		3.09961		497.41	299.41	50
54	2032.49	1917.67	107.302	118.987	84.729	73.1867	215.02	202.197	7.98301	10.21	545.547		580.858	1037.2	1.56662	1.21667	1.67075	1.08333	24.6952	29.6267	153.7	88.57	13.4981	23.8833	20.7925		1005.09	508.11	1276.71		2430.9	2145.21	1921.59	2220.34	295.406	294.993	15.963	24.71	14.2577	20.5067	48.2311		1.33425		2.33701		167.731	1406.49	187.5
55	2569.82	2764.67	91.1188	137.23	67.1708	131.307	402.401	265.88	14.5492	14.9767	516.723		568.036	642.8	2.74167	1.29667	2.76005	1.4	36.4905	30.5167	325.056	94	35.3917	33.8233	20.3703		1112.97	413.947	1387.07		2691.54	2462.3	2048.67	3321.14	562.443	348.593	23.6838	27.7967	19.2522	22.0233	73.7922		2.91902		5.75914		445.842	477.81	225
56	1946.81	3439.67	79.5892	208.703	57.0962	174.96	261.35	261.44	9.36447	8.77667	586.254		299.31	1021.78	1.81065	1.69333	1.19985	1.77	20.4506	45.79	88.3922	88.47	19.7826	42.1233	17.4774		458.749	719.333	997.412		1607.31	3048.89	1715.76	3326.46	317.238	422.023	17.2158	49.04	15.1128	39.51	67.7364		1.83195		4.19365		458.291	950.61	125
57	2504.03	2428	87.9451	91.6133	59.7855	83.1867	407.918	324.093	13.5833	9.43667	216.403		232.187	868.297	1.60244	0.88	1.24172	1.2	26.0889	21.1867	118.36	56.5567	16.7706	19.7367	18.4324		398.848	581.99	1166.29		1819.77	1633.45	1959.09	1082.61	378.658	288.587	16.7431	19.0533	11.4843	9.23	63.9373		1.47566		5.71096		791.569	1024.44	150
58	1453.86	3054	62.7104	214.26	33.1423	154.95	225.964	208.3	10.508	19.3	219.983		222.643	1022.52	2.09341	1.44	2.11963	1.67	25.4859	23.58	291.09	109.33	13.4252	85.15	12.8268		470.721	2057.5	779.108		1736.19	3419.78	1255.12	2873.48	358.124	672.94	12.6783	43.44	9.51797	24.49	51.1028		1.96126		2.85679		213.893	322.64	125
59	3157.53	2809	148.549	258.43	122.581	101.48	356.374	218.63	7.96741	11.44	565.748		243.035	1093.33	2.89561	1.54	2.5528	2.35	52.0945	54.24	251.623	48.67	15.231	39.68	58.6987		407.533	1107.81	1304.95		2260.57	4009.79	6005.75	2628.98	399.139	704.57	20.9629	59.83	18.1906	47.01	75.2067		1.9285		2.91222		366.446	620.27	88.5
60	1566.27	2552	89.7767	151.9	55.6645	107.1	176.546	245.7	4.90996	10	817.455	700	349.245	289	1.22345	1.57	1.33021	1.66	20.8817	25.97	96.6218	66.7	14.3786	42.81	2089.63	2.5	332.753	969	835.688	1619	1271.18	3006	1752.54	5810.4	221.241	433	12.9129	28.8	10.492	18.28	71.8384	121.79	1.53032	2.66	2.13928	4.32	217.392	324.2	41.5
61	1709.77	2446	138.463	168	75.8566	105.1	116.501	206.7	9.33758	16.4	575.712	1295	222.337	650	1.33756	1.32	1.19121	1.61	23.4359	26.98	43.4023	94.1	28.727	39.82	2121.08	5	568.436	1121	1259.02	1741	2035.96	2891	1472.66	11400.9	323.483	441	26.5205	34.7	18.3185	19.97	66.8226	137.93	2.14466	2.63	3.58399	5.79	161.546	274.1	75
62	711.897	2174	25.6839	117.7	21.3425	101.9	94.8441	196.7	3.19856	11.9	107.21	528	78.4282	653	0.659131	0.99	0.36509	1.43	5.06404	19.93	42.6912	107.5	8.26273	32.07	2139.44	3.7	198.574	889	307.236	1530	576.816	2470	777.788	7189.9	110.31	357	6.19467	29.5	4.51594	13.4	23.8145	46.06	0.911751	1.47	1.27553	6.14	89.2812	198	28.5
63	2216.81	1547	144.135	45.1	97.1704	71.4	200.198	181.2	13.2923	4.9	652.115	318	433.2	423	1.23207	0.59	1.2497	0.7	29.023	9.45	123	78.9	42.3255	10.46	24.0352	0.7	889.469	323	1456.44	523	2345.78	1253	2011.46	3466.4	398.722	151	27.9947	8.5	21.3457	5.2	64.3925	22.14	1.99467	0.62	5.35292	1.63	246.853	168.2	302
64	3673.15	3201	272.941	149.9	175.632	163.4	264.733	282.7	18.4502	7.3	1631.13	1670	845.25	826	2.02224	1.5	2.76855	1.46	85.8808	32.68	188.512	95.9	31.2993	29.32	128.037	6.4	921.619	504	2699.34	1655	4324.37	3039	4255.58	4598.2	537.549	365	42.7788	29.2	44.4974	23.08	182.489	87.44	4.07362	1.48	6.13039	4.39	452.592	421.4	550
65	1367.18	2608	76.0453	116.6	53.3054	86.8	151.552	340.8	9.25466	15.6	527.265	1160	301.019	627	0.623175	1.35	0.79439	1.4	10.3112	20.48	81.4233	89	40.274	32.02	9.22912	3.4	734.222	596	971.038	1508	1334.25	2602	1285.41	3444.7	333.28	422	21.021	23.2	11.1814	15.98	46.4044	80.79	1.72565	2.24	5.31005	5.71	310.087	862.8	136
66	1096.23	1991	62.4182	87.6	40.1406	78	125.584	234.8	7.70113	7.6	269.604	377	203.218	211	0.578056	0.96	0.670594	0.88	15.8097	14.95	63.1875	67.7	10.0385	22.24	13.1805	2.6	342.314	588	616.449	1071	1165.76	1708	918.596	2936.5	162.937	283	10.8111	16.9	11.4603	8.96	32.2158	43.74	1.01656	0.96	2.09656	2.22	197.886	547.1	118.75
67	1921.68	2603	105.923	97.1	72.5944	139.9	215.604	239.6	9.46942	11.2	526.599	863	286.242	518	1.10047	1.25	0.982099	1.08	24.5309	25.12	126.376	71.3	17.8196	21.25	18.4812	2.5	389.183	382	987.795	1193	1785.44	2213	1526.98	3596.1	259.891	323	16.4246	22.3	15.6598	16.26	48.9252	50.19	1.64101	1.4	3.33868	4.32	332.739	579	81
68	1363.74	2153	93.4924	95.9	68.3801	79.5	96.7786	263.8	4.33915	6.1	424.29	473	209.775	265	0.868593	1.37	0.832469	0.97	23.7057	21.9	56.3192	30.6	9.588	15.82	29.5993	1.3	310.578	442	808.556	1102	1340.21	2224	1256.81	2640	154.026	246	12.4401	16.8	12.0211	11.62	40.6948	54.98	0.966323	0.92	1.25666	2.67	101.61	393.4	32
69	2401.68	1978	94.97	85.7	86.9138	63.1	315.137	267	7.39458	6.3	488.153	886	626.323	577	0.977034	0.83	1.52279	1.27	20.2144	18.58	99.7879	38.5	21.4396	13.65	11.1519	3.3	1244.91	609	1401.29	1178	2435.16	2155	1691.21	2035.7	329.573	249	16.6054	15.3	14.3856	10.7	45.1917	55.16	1.55234	0.84	3.61495	3.54	421.916	441.1	86
70	1244.35	1989	47.2517	83.5	40.8708	75	174.789	245.2	6.11575	6.6	303.036	896	243.051	611	0.861564	0.82	0.738632	0.91	11.9725	21.12	89.6812	122.4	16.8022	19.07	6.49686	3.7	392.337	485	585.98	998	1052.32	2069	920.298	2674.6	202.876	257	10.8429	18.5	7.3433	12.26	26.1715	48.73	0.956171	0.94	2.50142	3.46	239.166	576.2	109
71	412.713	533	22.312	32.9	14.7063	30.8	49.3533	31.2	5.35921	2.9	118.084	303	268.55	181	0.253293	0.23	0.373318	0.3	5.26743	5.76	74.2711	44.5	5.36131	11.99	5.13601	1.3	284.132	169	289.779	334	793.862	589	524.072	1169.9	113.793	75	6.24716	5.7	3.29757	4.2	13.3692	18.3	0.421931	0.31	1.13289	0.5	47.1925	32	325.5
72	1035.72	2374	49.5104	125.5	33.6717	96.3	138.702	251.2	8.70485	12.7	368.598	1057	269.269	537	0.655053	1.5	0.679863	1.21	12.1587	17.34	57.2005	41.1	12.3797	23.86	11.0005	4.3	371.292	500	670.382	1296	1165.77	2399	958.434	2712.2	195.306	329	11.295	18.8	9.47896	13.67	37.1126	68.06	0.913672	1.72	2.66871	2.28	294.177	289.4	175
73	1421.69	2450	78.6951	119.2	55.9688	74.8	155.247	325.4	7.25688	10.1	781.671	897	420.054	649	0.827938	1.65	1.04347	1.68	14.0542	22.58	97.3947	39.7	13.3756	17.18	10.5351	2.9	495.47	708	915.763	1509	1591.49	2198	1425.61	3847.5	215.032	346	13.1694	21.4	11.4988	11.77	55.0955	70.18	1.23034	1.32	2.57037	3.8	247.812	548.7	93
74	2196.93	1678	140.648	86.4	87.4405	86.9	220.862	138.5	13.632	7	947.212	798	570.035	484	1.23298	0.8	1.41667	0.73	31.2355	13.75	205.63	81.2	17.0763	14.33	41.6992	2.9	532.486	342	1315.67	891	2587.86	1482	2326.52	3206.8	315.432	193	20.5817	12.6	16.3921	10.55	80.3484	46.9	2.00144	0.86	3.68313	1.84	299.615	249.2	266
75	1542.62	2156	78.0602	94.8	55.5493	103.8	187.466	211.7	7.87448	6.7	340.105	753	322.371	381	0.917046	0.81	0.952533	1.08	21.3797	23.81	118.444	61.8	12.1193	14.5	19.7247	3.4	456.609	553	861.351	1252	1610.71	2217	1573.69	3474.3	245.821	283	14.1461	17.3	11.628	12.72	35.6001	49.32	1.10355	0.96	3.16384	3.54	389.96	474.1	226.75
76	1222.08	1155	54.4793	47.1	42.3183	33.7	159.892	166.1	6.25421	5.3	279.333	82	172.218	84	0.639017	0.56	0.546371	0.36	16.3345	7.63	68.8133	83.7	12.0517	5.63	22.5392	0.8	246.775	229	604.746	460	1065.9	795	1082.13	1341.1	159.451	147	10.1203	8.6	7.80297	5.62	34.0187	18.29	1.07018	1.38	2.22609	1.86	217.418	133.2	34.75
77	2343.12	1580	145.864	64.6	87.4641	86.7	251.27	135.8	12.8916	6.2	679.704	623	382.712	347	0.846305	0.62	1.40684	0.75	33.819	12.44	56.3972	52.7	18.7012	17.93	52.5733	1.8	798.556	380	1462.01	812	2248.85	1407	2286.75	2561	310.805	198	23.683	14.4	25.1235	8.53	127.132	45.28	3.48785	0.89	3.91071	1.88	184.524	222.2	725
78	629.872	1355	34.1966	67.4	24.2741	65.9	71.7938	123.6	4.9344	5.2	57.3818	478	193.38	177	0.387099	0.63	0.290005	0.65	8.2409	18.84	29.2572	21.3	14.9177	14.97	5.84131	1.9	277.62	159	383.711	835	566.958	1147	466.752	2123.4	132.133	168	8.56958	15.8	6.90019	10.02	13.63	35.48	0.639063	0.7	2.10549	2.24	45.475	250.6	101.75
79	675.221	1595	17.8177	69	14.0579	72.4	121.925	166.5	4.69894	7.2	64.6001	498	262.662	368	0.402736	0.87	0.291832	0.96	5.36884	14.07	64.5653	57.7	6.6939	20.05	1.98052	7.2	170.055	566	293.762	988	678.83	1619	444.08	2382.4	114.021	252	5.0505	15.9	3.82585	9.37	13.4438	53.77	0.707936	1.07	1.72829	2.81	395.193	307.3	219.75
80	979.19	1518	62.6086	58.7	36.8963	72.6	103.497	157.5	7.031	5.5	369.113	211	254.683	287	0.574934	0.76	0.827029	1.01	14.3545	12.57	112.114	21.8	11.8409	12.11	21.1256	1	524.314	632	749.646	862	1479.56	1264	1000.18	1256	191.545	201	11.0429	11.8	9.53168	6.57	45.32	27.73	1.50984	0.57	2.18153	2.32	210.562	420.2	36
81	1376.59	861	63.405	36.6	44.8149	35.5	182.683	98.8	4.20716	6.6	319.393	228	144.723	201	0.6097	0.48	0.622456	0.35	16.0283	6.2	23.0145	35	11.8495	9.36	19.4217	0.6	321.635	142	727.351	500	1044.85	917	1314.09	1008.7	187.009	142	11.6915	6.5	8.92771	3.85	36.0142	18.48	0.886642	0.75	3.00465	1.63	178.613	145.9	12.5
82	1990	1760	102.623	65.6	68.5906	86.7	250.791	179.3	15.9284	6	352.266	370	307.811	411	1.12485	0.78	0.895374	0.97	22.9148	13.08	128.967	59.4	33.9664	6.79	10.3747	1.3	655.414	721	1120.06	752	1874.36	1401	2259.04	1888.3	350.416	168	23.7268	11.8	19.4479	7.24	51.4533	30.14	1.7941	0.66	5.76534	1.85	128.137	311.1	336
83	719.646	1499	30.8437	77.1	21.2465	65.9	103.886	150.6	4.28108	8.7	63.3586	461	279.111	305	0.331308	0.71	0.273435	0.85	6.71656	17.86	29.4419	52.8	10.9937	21.88	2.583	7.4	222.39	502	377.718	968	603.909	1702	539.365	3024.8	132.52	247	7.77952	17	5.34187	9.66	12.9404	58.4	0.571931	1.25	2.21644	2.81	12.5	372	125
84	810.107	1594	36.8869	71.4	24.1628	104.1	112.203	93.1	5.23637	6.2	323.28	346	366.857	360	0.484405	0.7	0.563701	0.89	8.4782	16.48	72.8971	81.6	8.6776	9.98	10.6874	1.3	308.229	331	512.058	805	1002.52	1562	741.484	3057.3	144.372	178	7.94124	14.4	6.74206	11.34	37.7314	24.43	1.20262	0.69	1.77241	2.08	132.9	147.9	75.5
85	910.973	1631	32.3546	76.4	20.961	83.7	150.32	144	3.65444	4.1	83.9067	345	185.277	509	0.386124	0.69	0.325305	1.47	10.022	16.8	25.0874	116.3	6.87245	9.64	8.35486	1.2	174.6	1005	430.589	1205	689.246	1745	775.226	2528.8	146.344	249	7.86014	15.2	6.4735	12.91	18.5677	41.22	0.68897	0.7	2.66512	2.71	112.235	343.2	51.75
86	2618.99	1311	125.04	60.8	95.3166	62.7	324.108	126.2	14.9571	7	700.457	458	515.495	240	2.05443	0.7	1.50107	0.52	26.4135	11.89	172.149	30.1	26.853	16.88	17.4677	1.3	940.19	335	1473.53	653	2842.67	1299	2203.11	3876.1	412.928	182	24.3187	13.7	19.8596	7.07	74.2633	42.74	2.1748	0.89	4.6213	1.49	373.516	187.7	398.75
87	1774.87	1935	103.67	73.9	71.5642	67.4	174.638	258.5	5.41548	4.4	912.178	227	529.482	257	1.46541	1.08	1.6171	0.99	23.0105	13.51	86.212	16.6	15.9262	14.21	29.459	0.8	726.874	380	1193.91	1027	1863.37	1316	2037.23	3765.8	282.108	228	17.5337	21.7	15.1261	7.9	83.2582	40.43	1.78343	0.92	2.60878	2.99	244.818	387.3	136
88	3209.91	1342	216.771	59.7	126.4	62.2	312.426	136.1	17.2947	7.4	1269.91	225	685.091	199	1.87511	0.74	2.26147	0.66	60.5259	13.18	202.726	43.2	34.8599	16.08	106.895	1.2	1056.51	261	2318.87	848	3975.3	1278	3328.52	1276.1	549.426	203	38.4951	10.4	37.7757	6.76	202.277	27.49	6.18287	0.64	5.52763	2.39	366.488	217.4	300
89	2066.01	2492	108.04	137.9	80.2213	118	229.91	219.3	5.75251	11	591.599	756	347.963	514	1.30363	1.26	1.39631	1.7	23.8403	34.14	88.8585	63.5	17.6147	28.29	13.8002	16.6	624.378	573	1093.36	1747	1760.68	2738	1707.26	3465.5	273.106	348	15.9589	26	14.5774	18.16	52.0591	68.53	1.3031	1.48	2.828	3.62	302.002	510.8	82.25
90	3107.35	2980	223.661	164.8	131.805	140.5	260.915	265.1	8.72962	8.8	963.406	1331	483.753	579	2.13784	1.37	1.72822	1.67	51.223	37.53	45.2963	28	18.0426	25.52	62.1331	6.2	639.572	432	1756.01	1701	2582.48	2506	3171.98	5115.1	354.365	340	27.0529	26.7	29.1588	21.5	96.9676	85.85	1.92324	1.41	3.94498	3.5	498.493	756.9	114.5
91	2613.89	3346	157.118	158.7	118.913	192.4	234.236	244.8	11.5831	11.5	811.16	1892	393.536	1004	1.62969	1.6	1.41095	2.09	32.3654	26.12	40.443	98.5	15.9275	44.52	33.1038	11.5	624.287	1028	1286.03	1828	1911.26	2618	2074.98	6169.4	248.92	393	21.2682	29.9	21.1364	21.54	69.3334	114.11	1.23223	2.02	2.34363	3.44	367.067	361.5	119.75
92	2979.88	2265	173.14	106.6	119.67	99.2	307.007	236.9	12.0005	10.4	1074.39	540	655.612	494	2.24466	0.9	2.06474	1.39	35.5663	19.22	167.482	41.1	33.1296	17.47	32.0285	3.7	1019.31	454	1771.56	1307	2835.05	2050	3277.42	2969.7	464.861	286	29.2163	18.7	23.3395	12.99	95.9704	37	2.3433	1.6	5.39607	3.55	443.913	641.3	275.5
93	4676.12	1911	331.227	85.1	180.012	93.4	442.288	182.5	20.9379	8	2039.98	557	1151.08	342	2.43039	1.03	3.38431	1.3	73.4119	16.22	155.679	55.1	56.6278	19.13	116.949	2.8	1909.13	639	3572.91	1176	5264.02	1771	4654.42	2371.8	838.85	234	58.2819	14	58.2539	12.18	304.072	49.61	8.69863	1.01	10.4215	2.1	955.296	318.7	396.75
94	2206.51	3733	117.696	168.4	78.3157	170.6	259.107	382.1	13.5206	19.9	566.973	1354	555.959	637	1.98209	1.89	1.85747	1.73	29.8284	24.59	252.299	84.1	17.5425	36.9	33.8229	9.6	825.766	1023	1262.24	1601	2537.94	2597	2251.17	4600.8	350.809	359	16.2557	27.2	14.7285	17.89	66.8761	104.1	2.12888	1.52	3.01113	4.47	176.725	495.3	204
95	2637.46	2301	120.899	108.5	91.0812	120.4	335.489	196.6	10.0171	5.7	861.212	742	698.029	564	1.86918	1.01	2.18557	1.57	25.5084	16.9	164.794	158.2	21.3214	16.02	23.2513	3.1	1105.46	874	1362.56	1397	2297.19	2188	2668.52	3366	371.373	290	18.0711	19.3	13.8744	13.29	67.6281	20.1	1.50213	1.18	3.48749	2.51	428.533	337.3	147
96	2977.66	2464	160.198	140.9	121.631	130.1	315.336	183.2	10.1434	6.7	1540.11	1113	833.07	691	1.56883	1.1	2.02846	1.79	31.1062	24.55	100.844	119.3	23.0007	21.75	46.1288	3.6	922.431	935	1633.24	1843	2511.73	2693	3463.12	3812.9	339.596	314	22.8348	25.1	18.2154	16.79	108.657	33.4	1.85398	1.65	3.4757	2.95	437.483	259.6	147
97	1499.74	3091	105.479	178.9	56.8198	145.6	115.857	266.8	4.05921	12.4	650.028	1855	364.728	730	1.4327	1.94	1.30505	2.04	22.3788	27.18	68.71	69.2	17.8082	37.73	40.937	7	612.035	907	1067.2	1962	1599.27	3125	1633.06	7845.7	259.76	510	16.3943	29.9	13.1463	21.55	83.3557	81	2.14918	2.65	2.49872	8.41	137.992	523	56
[truncated: 15 more columns]

## Sheet: Fatty acids (FFQF1 & serum)
Serial Number	FFQ1（g/d）						Serum Biomarkers (% of total fatty acids)
	SFA	MUFA	PUFA	EPA	DHA	EPA+DHA	SFA	MUFA	PUFA	EPA	DHA	EPA+DHA
1	36.06	40.72	21.49	0.078	0.088	0.166	32.61	17.12	50.27	1.14	3.06	4.2
2	39.75	47.27	11.17	0.029	0.154	0.182	31.44	15.78	52.78	0.63	2.9	3.53
3	45.02	35.91	16.7	0.531	0.644	1.175	32.4	15.35	52.25	1.48	5.6	4.64
4	44.88	41.71	10.95	0.141	0.192	0.332	29.64	18.19	52.17	0.75	3.38	4.13
5	37.69	39.25	20.67	0.309	0.365	0.674	30.66	16.07	53.27	0.4	3.03	3.43
6	35.08	48.74	14.37	0.076	0.07	0.146	27.59	16.17	56.24	0.29	2.51	2.8
7	36.3	38.47	24.1	0.08	0.138	0.218	32.31	18.07	49.62	0.43	2.57	3
8	36.5	48.76	13.26	0.017	0.008	0.026	29.79	16.9	53.31	0.27	2.7	2.97
9	32.91	46.68	19.11	0.456	0.597	1.053	31.09	16.21	52.7	0.57	2.75	3.32
10	41.58	46.01	11.03	0.044	0.114	0.158	33.96	16	50.04	0.36	2.7	3.06
11	35.86	46.13	16.43	0.095	0.166	0.261	31.84	13.63	54.53	0.86	4.32	5.18
12	33.85	44.86	20	0.062	0.066	0.128	31.84	16.07	52.09	0.55	2.75	3.3
13	32.62	50.86	14.73	0.085	0.125	0.211	33.29	18.33	48.38	0.34	1.97	2.31
14	36.46	44.72	16.59	0.016	0.105	0.121	31.92	12.95	55.13	0.44	3.46	3.9
15	37.15	40.48	19.7	0.145	0.237	0.382	30.59	15.38	54.03	0.36	2.91	3.27
16	33.41	45.09	19.24	0.112	0.2	0.313	29.48	14.94	55.58	0.93	3.48	4.41
17	33.62	46.07	18.33	0.247	0.396	0.643	30.73	13.7	55.57	0.81	4.36	5.17
18	38.52	44.94	14.12	0.143	0.163	0.306	31.36	13.66	54.98	1.14	5.83	6.97
19	34.01	43.73	20.59	0.264	0.363	0.627	29.46	18.2	52.34	0.53	3.35	3.88
20	42.47	43.15	11.99	0.083	0.125	0.207	29.05	15.94	55.01	1.07	4.34	5.41
21	36.38	39.4	22.17	0.109	0.16	0.27	30.11	15.83	54.06	0.47	3.03	3.5
22	37.99	42.35	17.82	0.264	0.316	0.581	29.76	12.42	57.82	0.74	3.71	4.45
23	46.64	39.66	11.51	0.078	0.198	0.275	30.54	16.25	53.21	1.28	3.42	4.7
24	38.31	45.47	14.91	0.118	0.259	0.377	29.61	14.61	55.78	1.11	2.95	4.06
25	34.84	40.12	22.4	0.181	0.272	0.453	30.61	15.78	53.61	1.46	3.39	4.85
26	31.62	45.2	20.99	0.04	0.093	0.134	33.37	19.71	46.92	0.61	2.17	2.78
27	33.03	47.91	17.99	0.025	0.079	0.104	28.81	17.14	54.05	0.26	2.7	2.96
28	38.16	45.7	14.61	0.206	0.26	0.467	31.33	17.29	51.38	0.93	3.36	4.29
29	8.22437	24.5841	28.6	0.0612	0.1786	0.1961	29.79	15.35	53.31	0.86	5.6	4.45
30	5.21508	12.8999	3.3866	0.0665	0.1174	0.0438	30.59	16.25	50.04	0.36	2.17	2.78
31	30.8243	20.775	8.26493	0.0177	0.1349	0.0232	30.11	13.7	57.82	1.14	3.38	4.29
32	11.7315	11.8455	7.60319	0.0105	0.0333	0.0262	29.61	12.42	54.53	0.34	3.48	2.8
33	19.9411	41.8199	17.5993	0.0094	0.1189	0.1023	31.36	17.12	48.38	0.61	4.34	4.2
34	28.1	13.9818	16.3809	0.0037	0.0221	0.0435	32.61	15.78	55.13	1.28	3.71	5.17
35	26.6391	29.7055	3.74142	0.0204	0.213	0.1352	33.29	16.07	52.34	0.63	2.75	5.41
36	48	15.19	6.97944	0.3635	0.441	0.1854	29.76	16.21	52.09	0.81	3.46	4.06
37	10.4294	4.43458	1.28675	0.0165	0.0249	0.1028	31.84	17.29	54.03	0.47	2.75	4.85
38	13.8779	26.7457	2.47475	0.0435	0.1086	0.2677	27.59	13.63	54.06	0.93	2.95	3.5
39	3.58799	5.59298	5.50103	0.2609	0.084	0.5733	31.92	14.94	53.27	0.26	3.06	3.3
40	13.1609	39.2926	15.0151	0.0087	0.03	0.035	31.33	17.14	55.01	0.43	4.36	3.43
41	8.4892	22.3056	6.77414	0.0869	0.1425	0.3257	33.96	16.9	52.25	0.74	2.51	3
42	36.0916	8.6267	12.3425	0.02	0.1817	0.3755	31.44	18.19	55.58	0.4	3.03	4.41
43	8.28582	4.432	7.76118	0.0106	0.0501	0.5344	30.61	18.2	54.05	1.48	3.03	3.88
44	37.1174	50.1413	11.4341	0.1625	0.0224	0.0414	32.4	15.38	52.17	0.55	2.7	3.32
45	11.4619	23.6701	8.75741	0.078	0.185	0.05	31.84	19.71	54.98	0.57	3.42	3.9
46	29.8781	33.4	7.9	0.0285	0.046	0.1502	29.48	16	50.27	1.11	1.97	6.97
47	17.3454	31.9009	14.7809	0.1112	0.1513	0.2382	32.31	13.66	52.78	1.14	2.9	3.06
48	26.8462	10.0878	7.11898	0.2448	0.2896	0.129	29.46	15.78	55.57	0.93	2.7	4.64
49	33.6754	11.2924	1.6196	0.1252	0.0593	0.0773	29.05	16.17	49.62	1.07	5.83	5.18
50	19.8169	42.1621	2.39686	0.1039	0.0085	0.8045	30.66	16.07	46.92	0.27	3.35	4.13
51	37.5082	54.2	6.81279	0.144	0.0244	0.0791	31.09	18.07	52.7	0.75	2.7	2.31
52	3.84896	31.1107	10.5021	0.029	0.0236	0.0273	33.37	12.95	51.38	0.44	3.36	4.7
53	15.1621	20.2519	6.35592	0.0211	0.0738	0.2898	28.81	15.94	53.21	1.46	2.57	3.53
54	13.9608	49.5774	13.48	0.1348	0.0722	0.2213	30.73	14.61	56.24	0.29	4.32	2.97
